# Supplementary material for: Genome‑wide identification and expression analysis of the UBC gene family in wheat (Triticum aestivum L.)
Source: BMC Plant Biol. 2024 Apr 26;24:341. doi: 10.1186/s12870-024-05042-3 (PMC11047035; doi:10.1186/s12870-024-05042-3)
Supplement: Supplementary file 1 — Additional file 1: Figure S1. Phylogenetic relationships, gene structure and conserved motifs of TaUBC genes in wheat. A: The different color blocks indicated different subclasses of the TaUBC genes family. B: The distribution of conserved motifs constructed by the MEME. Boxes with different colors represent different conserved motifs (Motif 1–10) C: Structure of TaUBC genes, with blue boxes representing UTRs, yellow boxes representing exons, and black lines representing introns. Figure S2. Conserved domains of TaUBCs in wheat. Figure S3. Collinearity and chromosome localization analysis of TaUBCs. A: Collinearity analysis of UBCs between wheat and Arabidopsis, rice, which were constructed by TBtools. The gray lines in the background indicate the orthologous genes of wheat and the other two species, while the blue lines highlight the collinear TaUBC gene pairs of wheat and the other two species. B: Distribution of TaUBC genes on chromosomes. Figure S4. Expression heatmap of TaUBC genes under different abiotic stress in Chinese spring. The heatmap shows the phylogenetic clustering of 93 TaUBC genes. Color scale: Blue represents low expression and red represents high expression levels. Figure S5. Analysis of cis-elements in the promoter of TaUBC genes. Figure S6. qRT-PCR analysis of selected TaUBCs under 200 mM NaCl, 20% PEG6000, and 100 uM ABA stress. A: Relative expression patterns of TaUBCs in leaves after 200 mM NaCl treatment. B: Relative expression patterns of TaUBCs in leaves after 20% PEG6000 treatment. C: Relative expression patterns of TaUBCs in leaves after treatment with 100 uM ABA. Relative expression values in the control sample (CK 0h) were normalized to 1. TaAct was used as a reference gene. Each bar value is the average value ± standard deviation based on three biological replicates. The different letters denote a significant difference between means (P < 0.05). Table S1. Characteristics of TaUBC genes family members. Table S2. Information on duplicat [file 12870_2024_5042_MOESM1_ESM.zip › TableS10.xlsx]

## Sheet: Tissue
	Table S10.The details on relative expression calculation and statistical methods for result significance.
	Raw data and expression analysis process of qRT-PCR for tissue-specific														The results of qRT-PCR for tissue-specific expression analysis																	Significant analysis of qRT-PCR results using SPSS software
	gene	tissue	biological replicate (Ct)			power					control	2-ΔΔCt				TaUBC25		TaUBC84		TaUBC83		TaUBC9		TaUBC79		TaUBC21						TaUBC25								TaUBC84								TaUBC83
			1	2	3	1	2	3	average	stdev		average	stdev			average	stdev	average	stdev	average	stdev	average	stdev	average	stdev	average	stdev					tissue		Number of Cases	Subset of Alpha=0.05					tissue		Number of Cases	Subset of Alpha=0.05					tissue
	TaUBC25	Root	26.31	26.47	26.26	0.0044871	0.00401607	0.00464534	0.00438284	0.000327336	0.00438284	1	0.0746859		Root	1	0.0746859	1	0.67283	1	0.356996	1	0.254833	1	0.223335	1	0.10064								e	d	c	b	a				e	d	c	b	a
		Stem	26.56	26.36	27.14	0.00598956	0.0068802	0.0040068	0.00562552	0.00147089	0.00438284	1.28353	0.335601		Stem	1.28353	0.335601	24.3263	5.36284	0.296849	0.173961	0.769255	0.157385	1.15748	0.0966567	6.42174	0.639182					Duncan plota	Grain, 30DAA	3	0.00422738					Duncan plota	Root	3	7.82101e-06					Duncan plota	Stem
		Leaf	27.59	27.4	27.23	0.00870866	0.00993452	0.0111769	0.00994004	0.00123414	0.00438284	2.26795	0.281585		Leaf	2.26795	0.281585	37.7364	7.432	0.671267	0.104703	4.77289	0.717357	9.38605	1.06765	3.6833	0.28054						Root	3	0.00438284						Young panicle	3	0.00011953						Young panicle
		Young panicle	21.64	21.77	21.72	0.0297699	0.0272047	0.0281641	0.0283796	0.00129612	0.00438284	6.47516	0.295727		Young panicle	6.47516	0.295727	15.2832	1.71062	0.334775	0.0985527	6.8745	0.678174	0.0293089	0.0108015	0.500098	0.140707						Stem	3	0.00562552	0.00562552					Stem	3	0.000190256						Leaf
		Grain, 5DAA	23.08	22.75	22.65	0.0196863	0.0247459	0.026522	0.0236514	0.00354687	0.00438284	5.39636	0.809263		Grain, 5DAA	5.39636	0.809263	39.6898	17.293	62.0963	4.50086	1.47369	0.32709	0.00780065	0.0001728	1.587	0.236735						Leaf	3		0.00994004	0.00994004				Leaf	3	0.000295136						Root
		Grain, 10DAA	20.24	20.63	20.59	0.0320544	0.0244617	0.0251494	0.0272218	0.00419925	0.00438284	6.211	0.958112		Grain, 10DAA	6.211	0.958112	134.524	12.721	12.9686	3.28502	0.744213	0.292872	0.00397284	0.000334082	0.55144	0.209341						Grain, 25DAA	3			0.0141886				Grain, 5DAA	3	0.000310414						Grain, 15DAA
		Grain, 15DAA	26.14	26.25	25.96	0.0572466	0.053044	0.0648537	0.0583814	0.0059861	0.00438284	13.3205	1.3658		Grain, 15DAA	13.3205	1.3658	292.196	24.2033	10.9174	3.17646	0.676529	0.12083	0.0354339	0.000982342	2.0996	0.131064						Grain, 5DAA	3				0.0236514			Grain, 10DAA	3		0.00105211					Grain, 10DAA
		Grain, 20DAA	26.66	27.01	26.74	0.0269544	0.021148	0.0255005	0.0245343	0.00302137	0.00438284	5.59781	0.689365		Grain, 20DAA	5.59781	0.689365	462.999	55.6957	59.961	12.8104	0.42317	0.104087	0.00727825	0.00311183	1.62054	0.164864						Grain, 20DAA	3				0.0245343			Grain, 15DAA	3			0.00228526				Grain, 20DAA
		Grain, 25DAA	27.79	27.63	27.43	0.0125167	0.0139848	0.0160643	0.0141886	0.00178254	0.00438284	3.23731	0.40671		Grain, 25DAA	3.23731	0.40671	564.961	83.9945	198.344	29.9458	3.24606	0.527516	0.581176	0.0444937	0.828815	0.126326						Grain, 10DAA	3				0.0272218			Grain, 30DAA	3				0.0035904			Grain, 5DAA
		Grain, 30DAA	29.26	29.45	29.69	0.00484261	0.00424506	0.00359448	0.00422738	0.00062425	0.00438284	0.964531	0.142431		Grain, 30DAA	0.964531	0.142431	459.072	92.4949	139.667	34.0926	3.83865	0.354339	0.0367515	0.0041836	3.52189	0.342651						Young panicle	3				0.0283796			Grain, 20DAA	3				0.00362111			Grain, 30DAA
	TaUBC84	Root	35.08	37.61	34.93	1.02786e-05	1.77962e-06	1.14048e-05	7.821e-06	5.2622e-06	7.821e-06	1	0.67283																				Grain, 15DAA	3					0.0583814		Grain, 25DAA	3					0.00441856		Grain, 25DAA
		Stem	31.88	31.56	31.24	0.000149939	0.000187174	0.000233655	0.000190256	4.19428e-05	7.821e-06	24.3263	5.36284																				significance		0.584029	0.0836234	0.0881067	0.0805924	1		significance		0.350959	1	1	0.915112	1		significance
		Leaf	32.36	32.28	32.84	0.000319182	0.000337381	0.000228846	0.000295136	5.81256e-05	7.821e-06	37.7364	7.432																			The average value of each group in the homogeneous subset will be displayed								The average value of each group in the homogeneous subset will be displayed								The average value of each group in the homogeneous subset will be displayed
		Young panicle	29.8	29.51	29.51	0.000104081	0.000127254	0.000127254	0.00011953	1.33788e-05	7.821e-06	15.2832	1.71062																			a. Use harmonic mean sample size=3.000.								a. Use harmonic mean sample size=3.000.								a. Use harmonic mean sample size=3.000.
		Grain, 5DAA	28.79	28.7	30.07	0.000376082	0.00040029	0.000154869	0.000310413	0.000135248	7.821e-06	39.6898	17.293																					TaUBC25	TaUBC84	TaUBC83	TaUBC9	TaUBC79	TaUBC21
		Grain, 10DAA	25.02	25.26	25.24	0.00116671	0.00098791	0.0010017	0.00105211	9.9491e-05	7.821e-06	134.524	12.721																				Root	0.0044871	1.02786e-05	5.06176e-05	0.000192881	0.0555527	0.00112958
		Grain, 15DAA	30.89	30.66	30.82	0.00212744	0.00249513	0.00223321	0.00228526	0.000189294	7.821e-06	292.196	24.2033																				Root	0.00401607	1.77962e-06	4.78872e-05	0.000272775	0.0769465	0.000930311
		Grain, 20DAA	29.77	29.48	29.44	0.00312196	0.00381703	0.00392434	0.00362111	0.000435596	7.821e-06	462.999	55.6957																				Root	0.00464534	1.14048e-05	8.75217e-05	0.000326642	0.0877778	0.0010911
		Grain, 25DAA	29.24	29.12	29.55	0.00458139	0.00497875	0.00369554	0.00441856	0.000656921	7.821e-06	564.961	83.9945																				Stem	0.00598956	0.000149939	1.58701e-05	0.000238564	0.0863696	0.00747696
		Grain, 30DAA	29.39	29.86	29.88	0.00442533	0.00319493	0.00315094	0.0035904	0.000723402	7.821e-06	459.072	92.4949																				Stem	0.0068802	0.000187174	3.02368e-05	0.000157394	0.0773029	0.00659993
	TaUBC83	Root	32.78	32.86	31.99	5.06176e-05	4.78872e-05	8.75217e-05	6.20088e-05	2.21369e-05	6.20088e-05	1	0.356996																				Stem	0.0040068	0.000233655	9.11495e-06	0.000213521	0.0912942	0.00615795
		Stem	35.12	34.19	35.92	1.58701e-05	3.02368e-05	9.11495e-06	1.84073e-05	1.07871e-05	6.20088e-05	0.296849	0.173961																				Leaf	0.00870866	0.000319182	4.91199e-05	0.00104424	0.609909	0.00366154
		Leaf	35.06	35.43	35.44	4.91199e-05	3.80081e-05	3.77456e-05	4.16245e-05	6.4925e-06	6.20088e-05	0.671267	0.104703																				Leaf	0.00993452	0.000337381	3.80081e-05	0.00139712	0.766664	0.00373848
		Young panicle	31.76	32.11	32.64	2.67519e-05	2.09891e-05	1.45361e-05	2.0759e-05	6.11114e-06	6.20088e-05	0.334775	0.0985527																				Leaf	0.0111769	0.000228846	3.77456e-05	0.0013402	0.690956	0.00420601
		Grain, 5DAA	25.38	25.37	25.56	0.00399755	0.00402536	0.00352865	0.00385052	0.000279093	6.20088e-05	62.0963	4.50086																				Young panicle	0.0297699	0.000104081	2.67519e-05	0.00200803	0.00176025	0.00042803
		Grain, 10DAA	25.2	25.9	25.66	0.00102986	0.000633954	0.000748695	0.000804171	0.0002037	6.20088e-05	12.9686	3.28502																				Young panicle	0.0272047	0.000127254	2.09891e-05	0.00178483	0.00306478	0.000695337
		Grain, 15DAA	33.01	32.58	32.16	0.000489411	0.000659351	0.000882163	0.000676975	0.000196969	6.20088e-05	10.9174	3.17646																				Young panicle	0.0281641	0.000127254	1.45361e-05	0.0016538	0.00163103	0.000452436
		Grain, 20DAA	29.23	29.85	29.54	0.00453924	0.00295355	0.00366154	0.00371811	0.000794357	6.20088e-05	59.961	12.8104																				Grain, 5DAA	0.0196863	0.000376082	0.00399755	0.000453482	0.000558302	0.00138426
		Grain, 25DAA	27.63	28.07	27.78	0.0139848	0.0103087	0.0126038	0.0122991	0.0018569	6.20088e-05	198.344	29.9458																				Grain, 5DAA	0.0247459	0.00040029	0.00402536	0.000423114	0.000582011	0.00185204
		Grain, 30DAA	28.29	28.89	28.18	0.0094859	0.00625836	0.0102374	0.00866057	0.00211404	6.20088e-05	139.667	34.0926																				Grain, 5DAA	0.026522	0.000154869	0.00352865	0.000291005	0.00057799	0.00176433
	TaUBC9	Root	30.85	30.35	30.09	0.000192881	0.000272775	0.000326642	0.0002641	6.73013e-05	0.0002641	1	0.254833																				Grain, 10DAA	0.0320544	0.00116671	0.00102986	0.000169864	0.000264704	0.000824991
		Stem	31.21	31.81	31.37	0.000238564	0.000157394	0.000213521	0.00020316	4.15654e-05	0.0002641	0.769255	0.157385																				Grain, 10DAA	0.0244617	0.00098791	0.000633954	0.000283703	0.000297807	0.000511374
		Leaf	30.65	30.23	30.29	0.00104424	0.00139712	0.0013402	0.00126052	0.000189454	0.0002641	4.77289	0.717357																				Grain, 10DAA	0.0251494	0.0010017	0.000748695	0.000136073	0.000312613	0.000401216
		Young panicle	25.53	25.7	25.81	0.00200803	0.00178483	0.0016538	0.00181555	0.000179105	0.0002641	6.8745	0.678174																				Grain, 15DAA	0.0572466	0.00212744	0.000489411	0.000205772	0.00260109	0.00209815
		Grain, 5DAA	28.52	28.62	29.16	0.000453482	0.000423114	0.000291005	0.0003892	8.63844e-05	0.0002641	1.47369	0.32709																				Grain, 15DAA	0.053044	0.00249513	0.000659351	0.0001435	0.00252997	0.00215714
		Grain, 10DAA	27.8	27.06	28.12	0.000169864	0.000283703	0.000136073	0.000196546	7.73473e-05	0.0002641	0.744213	0.292872																				Grain, 15DAA	0.0648537	0.00223321	0.000882163	0.000186742	0.00267422	0.00236054
		Grain, 15DAA	34.26	34.78	34.4	0.000205772	0.0001435	0.000186742	0.000178671	3.19111e-05	0.0002641	0.676529	0.12083																				Grain, 20DAA	0.0269544	0.00312196	0.00453924	0.000123489	0.000354155	0.00164998
		Grain, 20DAA	34.43	35.05	34.34	0.000123489	8.03505e-05	0.000131438	0.000111759	2.74894e-05	0.0002641	0.42317	0.104087																				Grain, 20DAA	0.021148	0.00381703	0.00295355	8.03505e-05	0.000791385	0.00189533
		Grain, 25DAA	31.41	31.81	31.79	0.00101803	0.000771525	0.000782295	0.000857284	0.000139317	0.0002641	3.24606	0.527516																				Grain, 20DAA	0.0255005	0.00392434	0.00366154	0.000131438	0.000457693	0.00156098
		Grain, 30DAA	31.6	31.37	31.59	0.000956465	0.00112178	0.000963118	0.00101379	9.35808e-05	0.0002641	3.83865	0.354339																				Grain, 25DAA	0.0125167	0.00458139	0.0139848	0.00101803	0.0395549	0.00101803
	TaUBC79	Root	22.68	22.21	22.02	0.0555527	0.0769465	0.0877778	0.0734257	0.0163985	0.0734257	1	0.223335																				Grain, 25DAA	0.0139848	0.00497875	0.0103087	0.000771525	0.0423939	0.000832651
		Stem	22.71	22.87	22.63	0.0863696	0.0773029	0.0912942	0.0849889	0.00709708	0.0734257	1.15748	0.0966567																				Grain, 25DAA	0.0160643	0.00369554	0.0126038	0.000782295	0.0460709	0.000760903
		Leaf	21.46	21.13	21.28	0.609909	0.766664	0.690956	0.689177	0.0783926	0.0734257	9.38605	1.06765																				Grain, 30DAA	0.00484261	0.00442533	0.0094859	0.000956465	0.00274306	0.00328475
		Young panicle	25.72	24.92	25.83	0.00176025	0.00306478	0.00163103	0.00215202	0.000793109	0.0734257	0.0293089	0.0108015																				Grain, 30DAA	0.00424506	0.00319493	0.00625836	0.00112178	0.00298098	0.00393342
		Grain, 5DAA	28.22	28.16	28.17	0.000558302	0.000582011	0.00057799	0.000572768	1.26879e-05	0.0734257	0.00780065	0.0001728																				Grain, 30DAA	0.00359448	0.00315094	0.0102374	0.000963118	0.00237147	0.00387927
		Grain, 10DAA	27.16	26.99	26.92	0.000264704	0.000297807	0.000312613	0.000291708	2.45302e-05	0.0734257	0.00397284	0.000334082
		Grain, 15DAA	30.6	30.64	30.56	0.00260109	0.00252997	0.00267422	0.00260176	7.21291e-05	0.0734257	0.0354339	0.000982342
		Grain, 20DAA	32.91	31.75	32.54	0.000354155	0.000791385	0.000457693	0.000534411	0.000228488	0.0734257	0.00727825	0.00311183
		Grain, 25DAA	26.13	26.03	25.91	0.0395549	0.0423939	0.0460709	0.0426732	0.00326698	0.0734257	0.581176	0.0444937
		Grain, 30DAA	30.08	29.96	30.29	0.00274306	0.00298098	0.00237147	0.0026985	0.000307183	0.0734257	0.0367515	0.0041836
	TaUBC21	Root	28.3	28.58	28.35	0.00112958	0.000930311	0.0010911	0.00105033	0.000105705	0.00105033	1	0.10064
		Stem	26.24	26.42	26.52	0.00747696	0.00659993	0.00615795	0.00674495	0.000671352	0.00105033	6.42174	0.639182
		Leaf	28.84	28.81	28.64	0.00366154	0.00373848	0.00420601	0.00386867	0.000294659	0.00105033	3.6833	0.28054
		Young panicle	27.76	27.06	27.68	0.00042803	0.000695337	0.000452436	0.000525268	0.000147789	0.00105033	0.500098	0.140707
		Grain, 5DAA	26.91	26.49	26.56	0.00138426	0.00185204	0.00176433	0.00166688	0.00024865	0.00105033	1.587	0.236735
		Grain, 10DAA	25.52	26.21	26.56	0.000824991	0.000511374	0.000401216	0.000579194	0.000219877	0.00105033	0.55144	0.209341
		Grain, 15DAA	30.91	30.87	30.74	0.00209815	0.00215714	0.00236054	0.00220528	0.00013766	0.00105033	2.0996	0.131064
		Grain, 20DAA	30.69	30.49	30.77	0.00164998	0.00189533	0.00156098	0.0017021	0.000173162	0.00105033	1.62054	0.164864
		Grain, 25DAA	31.41	31.7	31.83	0.00101803	0.000832651	0.000760903	0.000870529	0.000132684	0.00105033	0.828815	0.126326
		Grain, 30DAA	29.82	29.56	29.58	0.00328475	0.00393342	0.00387927	0.00369915	0.000359896	0.00105033	3.52189	0.342651
	Tubulin	Root	18.33	18.45	18.75	18.51	0.216333
		Stem	19.31	19.43	18.79	19.1767	0.340196
		Leaf	20.55	20.69	21	20.7467	0.23029
		Young panicle	16.23	17.03	16.45	16.57	0.41328
		Grain, 5DAA	17.36	17.51	17.37	17.4133	0.083865
		Grain, 10DAA	15.6	15.12	15.11	15.2767	0.28006
		Grain, 15DAA	21.64	22.45	21.95	22.0133	0.408697
		Grain, 20DAA	21.71	21.42	21.21	21.4467	0.251064
		Grain, 25DAA	21.32	21.73	21.36	21.47	0.226053
		Grain, 30DAA	21.56	21.39	21.76	21.57	0.185203
	Tubulin	Root	18.33	18.45	18.75	18.51	0.216333
		Stem	19.31	19.43	18.79	19.1767	0.340196
		Leaf	20.55	20.69	21	20.7467	0.23029
		Young panicle	16.23	17.03	16.45	16.57	0.41328
		Grain, 5DAA	17.36	17.51	17.37	17.4133	0.083865
		Grain, 10DAA	15.6	15.12	15.11	15.2767	0.28006
		Grain, 15DAA	21.64	22.45	21.95	22.0133	0.408697
		Grain, 20DAA	21.71	21.42	21.21	21.4467	0.251064
		Grain, 25DAA	21.32	21.73	21.36	21.47	0.226053
		Grain, 30DAA	21.56	21.39	21.76	21.57	0.185203
	Tubulin	Root	18.33	18.45	18.75	18.51	0.216333
		Stem	19.31	19.43	18.79	19.1767	0.340196
		Leaf	20.55	20.69	21	20.7467	0.23029
		Young panicle	16.23	17.03	16.45	16.57	0.41328
		Grain, 5DAA	17.36	17.51	17.37	17.4133	0.083865
		Grain, 10DAA	15.6	15.12	15.11	15.2767	0.28006
		Grain, 15DAA	21.64	22.45	21.95	22.0133	0.408697
		Grain, 20DAA	21.71	21.42	21.21	21.4467	0.251064
		Grain, 25DAA	21.32	21.73	21.36	21.47	0.226053
		Grain, 30DAA	21.56	21.39	21.76	21.57	0.185203
	Tubulin	Root	18.33	18.45	18.75	18.51	0.216333
		Stem	19.31	19.43	18.79	19.1767	0.340196
		Leaf	20.55	20.69	21	20.7467	0.23029
		Young panicle	16.23	17.03	16.45	16.57	0.41328
		Grain, 5DAA	17.36	17.51	17.37	17.4133	0.083865
		Grain, 10DAA	15.6	15.12	15.11	15.2767	0.28006
		Grain, 15DAA	21.64	22.45	21.95	22.0133	0.408697
		Grain, 20DAA	21.71	21.42	21.21	21.4467	0.251064
		Grain, 25DAA	21.32	21.73	21.36	21.47	0.226053
		Grain, 30DAA	21.56	21.39	21.76	21.57	0.185203
	Tubulin	Root	18.33	18.45	18.75	18.51	0.216333
		Stem	19.31	19.43	18.79	19.1767	0.340196
		Leaf	20.55	20.69	21	20.7467	0.23029
		Young panicle	16.23	17.03	16.45	16.57	0.41328
		Grain, 5DAA	17.36	17.51	17.37	17.4133	0.083865
		Grain, 10DAA	15.6	15.12	15.11	15.2767	0.28006
		Grain, 15DAA	21.64	22.45	21.95	22.0133	0.408697
		Grain, 20DAA	21.71	21.42	21.21	21.4467	0.251064
		Grain, 25DAA	21.32	21.73	21.36	21.47	0.226053
		Grain, 30DAA	21.56	21.39	21.76	21.57	0.185203
	Tubulin	Root	18.33	18.45	18.75	18.51	0.216333
		Stem	19.31	19.43	18.79	19.1767	0.340196
		Leaf	20.55	20.69	21	20.7467	0.23029
		Young panicle	16.23	17.03	16.45	16.57	0.41328
		Grain, 5DAA	17.36	17.51	17.37	17.4133	0.083865
		Grain, 10DAA	15.6	15.12	15.11	15.2767	0.28006
		Grain, 15DAA	21.64	22.45	21.95	22.0133	0.408697
		Grain, 20DAA	21.71	21.42	21.21	21.4467	0.251064
		Grain, 25DAA	21.32	21.73	21.36	21.47	0.226053
		Grain, 30DAA	21.56	21.39	21.76	21.57	0.185203
[truncated: 14 more columns]

## Sheet: NaCl
	Table S10.The details on relative expression calculation and statistical methods for result significance.
	Raw data and expression analysis process of qRT-PCR for NaCl treatment														The results of qRT-PCR for NaCl treatment expression analysis														Significant analysis of qRT-PCR results using SPSS software
	Gene	Time	biological replicate (Ct)			power					control	2-ΔΔCt			Time	TaUBC11		TaUBC25		TaUBC43		TaUBC6		TaUBC78		TaUBC86			TaUBC11						TaUBC25							TaUBC43						TaUBC6
			1	2	3	1	2	3	average	stdev		average	stdev			average	stdev	average	stdev	average	stdev	average	stdev	average	stdev	average	stdev		Time		Number of Cases	Subset of Alpha=0.05			Time		Number of Cases	Subset of Alpha=0.05				Time		Number of Cases	Subset of Alpha=0.05			Time
	TaUBC11	0	22.84	22.77	23.2	0.206851	0.217135	0.161171	0.195053	0.0297893	0.195053	1	0.152724		0	1	0.152724	1	0.089786	1	0.227793	1	0.308573	1	0.144731	1	0.0251094					c	b	a				d	c	b	a				c	b	a
		6	23.17	23.31	22.74	0.39685	0.360149	0.53465	0.43055	0.092002	0.195053	2.20735	0.471678		6	2.20735	0.471678	2.14575	0.287458	6.1484	0.447563	1.28724	0.111264	0.226576	0.0343601	0.254164	0.0104254		Duncan plotaa	0h	3	0.195053			Duncan plotaa	48h	3	0.00300798				Duncan plotaa	48h	3	0.00159323			Duncan plotaa	24h
		12	24.27	24.31	24.98	0.344681	0.335256	0.21071	0.296882	0.0747757	0.195053	1.52206	0.383362		12	1.52206	0.383362	0.704097	0.0695314	1.22983	0.152268	3.13305	0.272047	0.594435	0.0672951	0.614853	0.0976837			12h	3	0.296882	0.296882			24h	3	0.0119662					24h	3	0.00526243				48h
		24	22.16	22.49	22.74	0.511687	0.407066	0.3423	0.420351	0.0854714	0.195053	2.15506	0.438196		24	2.15506	0.438196	0.194938	0.0197907	0.431543	0.0708886	0.117191	0.016075	0.0786373	0.0134774	0.174858	0.0088884			24h	3		0.420351			12h	3		0.0432208				0h	3		0.0121945			0h
		48	22.04	22.37	21.85	1.12246	0.89296	1.28046	1.09863	0.194849	0.195053	5.63247	0.998953		48	5.63247	0.998953	0.0490021	0.01086	0.130652	0.0149414	0.376862	0.0665847	0.150886	0.00902041	0.267848	0.0428031			6h	3		0.43055			0h	3			0.0613847			12h	3		0.0149971			6h
	TaUBC25	0	24.53	24.51	24.75	0.0641088	0.0650037	0.0550416	0.0613847	0.00551149	0.0613847	1	0.089786																	48h	3			1.09863		6h	3				0.131716		6h	3			0.0749764		12h
		6	24.59	24.98	24.74	0.148308	0.113178	0.133662	0.131716	0.0176456	0.0613847	2.14575	0.287458																	significance		0.282265	0.184673	1		significance		0.226202	1	1	1		significance		0.150883	0.262235	1		significance
		12	27.34	27.11	27.36	0.0410445	0.0481384	0.0404794	0.0432208	0.00426816	0.0613847	0.704097	0.0695314																The average value of each group in the homogeneous subset will be displayed						The average value of each group in the homogeneous subset will be displayed							The average value of each group in the homogeneous subset will be displayed						The average value of each group in the homogeneous subset will be displayed
		24	27.54	27.75	27.46	0.0122875	0.010623	0.0129881	0.0119662	0.00121485	0.0613847	0.194938	0.0197907																a. Use harmonic mean sample size=3.000.						a. Use harmonic mean sample size=3.000.							a. Use harmonic mean sample size=3.000.						a. Use harmonic mean sample size=3.000.
		48	30.66	30.89	30.27	0.00285294	0.00243252	0.00373848	0.00300798	0.00066664	0.0613847	0.0490021	0.01086
	TaUBC43	0	26.92	26.63	27.3	0.0122308	0.0149539	0.00939863	0.0121945	0.00277782	0.0121945	1	0.227793																		TaUBC11	TaUBC25	TaUBC43	TaUBC6	TaUBC78	TaUBC86
		6	25.69	25.48	25.56	0.069188	0.080029	0.075712	0.0749764	0.00545779	0.0121945	6.1484	0.447563																	0h	0.206851	0.0641088	0.0122308	1.4914	0.375443	1.07674
		12	28.63	28.99	28.78	0.0167852	0.0130784	0.0151277	0.0149971	0.00185683	0.0121945	1.22983	0.152268																	0h	0.217135	0.0650037	0.0149539	0.782773	0.326842	1.13027
		24	28.55	28.75	29.03	0.0061013	0.00531149	0.0043745	0.00526243	0.000864448	0.0121945	0.431543	0.0708886																	0h	0.161171	0.0550416	0.00939863	1.17827	0.280616	1.09177
		48	31.33	31.65	31.54	0.00179309	0.00143639	0.0015502	0.00159323	0.000182202	0.0121945	0.130652	0.0149414																	6h	0.39685	0.148308	0.069188	1.4811	0.061925	0.292532
	TaAct	0	20.32	20.7	20.68	20.5667																								6h	0.360149	0.113178	0.080029	1.35347	0.0840078	0.271057
		6	22.18	21.75	21.58	21.8367																								6h	0.53465	0.133662	0.075712	1.60956	0.0767689	0.274841
		12	22.58	22.76	22.86	22.7333																								12h	0.344681	0.0410445	0.0167852	3.34808	0.202127	0.579682
		24	21.3	21.02	21.26	21.1933																								12h	0.335256	0.0481384	0.0130784	3.51453	0.169968	0.656712
		48	22.24	22.14	22.24	22.2067																								12h	0.21071	0.0404794	0.0151277	3.95406	0.212176	0.791869
	TaAct	0	20.32	20.7	20.68	20.5667																								24h	0.511687	0.0122875	0.0061013	0.142925	0.0267065	0.187288
		6	22.18	21.75	21.58	21.8367																								24h	0.407066	0.010623	0.00531149	0.113702	0.0296327	0.203533
		12	22.58	22.76	22.86	22.7333																								24h	0.3423	0.0129881	0.0043745	0.147966	0.0209535	0.185995
		24	21.3	21.02	21.26	21.1933																								48h	1.12246	0.00285294	0.00179309	0.516438	0.0472568	0.313528
		48	22.24	22.14	22.24	22.2067																								48h	0.89296	0.00243252	0.00143639	0.419478	0.0527994	0.240927
	TaAct	0	20.32	20.7	20.68	20.5667																								48h	1.28046	0.00373848	0.0015502	0.365177	0.0482498	0.329116
		6	22.18	21.75	21.58	21.8367
		12	22.58	22.76	22.86	22.7333
		24	21.3	21.02	21.26	21.1933
		48	22.24	22.14	22.24	22.2067
	TaUBC6	0	19.99	20.92	20.33	1.4914	0.782773	1.17827	1.15081	0.35511	1.15081	1	0.308573
		6	21.27	21.4	21.15	1.4811	1.35347	1.60956	1.48138	0.128044	1.15081	1.28724	0.111264
		12	20.99	20.92	20.75	3.34808	3.51453	3.95406	3.60556	0.313075	1.15081	3.13305	0.272047
		24	24	24.33	23.95	0.142925	0.113702	0.147966	0.134864	0.0184994	1.15081	0.117191	0.016075
		48	23.16	23.46	23.66	0.516438	0.419478	0.365177	0.433697	0.0766266	1.15081	0.376862	0.0665847
	TaUBC78	0	21.98	22.18	22.4	0.375443	0.326842	0.280616	0.327634	0.0474188	0.327634	1	0.144731
		6	25.85	25.41	25.54	0.061925	0.0840078	0.0767689	0.0742339	0.0112575	0.327634	0.226576	0.0343601
		12	25.04	25.29	24.97	0.202127	0.169968	0.212176	0.194757	0.0220481	0.327634	0.594435	0.0672951
		24	26.42	26.27	26.77	0.0267065	0.0296327	0.0209535	0.0257642	0.00441566	0.327634	0.0786373	0.0134774
		48	26.61	26.45	26.58	0.0472568	0.0527994	0.0482498	0.0494354	0.00295539	0.327634	0.150886	0.00902041
	TaUBC86	0	20.46	20.39	20.44	1.07674	1.13027	1.09177	1.09959	0.0276101	1.09959	1	0.0251094
		6	23.61	23.72	23.7	0.292532	0.271057	0.274841	0.279476	0.0114637	1.09959	0.254164	0.0104254
		12	23.52	23.34	23.07	0.579682	0.656712	0.791869	0.676088	0.107412	1.09959	0.614853	0.0976837
		24	23.61	23.49	23.62	0.187288	0.203533	0.185995	0.192272	0.00977361	1.09959	0.174858	0.0088884
		48	23.88	24.26	23.81	0.313528	0.240927	0.329116	0.294524	0.0470659	1.09959	0.267848	0.0428031
	TaAct	0	20.32	20.7	20.68	20.5667
		6	22.18	21.75	21.58	21.8367
		12	22.58	22.76	22.86	22.7333
		24	21.3	21.02	21.26	21.1933
		48	22.24	22.14	22.24	22.2067
	TaAct	0	20.32	20.7	20.68	20.5667
		6	22.18	21.75	21.58	21.8367
		12	22.58	22.76	22.86	22.7333
		24	21.3	21.02	21.26	21.1933
		48	22.24	22.14	22.24	22.2067
	TaAct	0	20.32	20.7	20.68	20.5667
		6	22.18	21.75	21.58	21.8367
		12	22.58	22.76	22.86	22.7333
		24	21.3	21.02	21.26	21.1933
		48	22.24	22.14	22.24	22.2067
[truncated: 10 more columns]

## Sheet: PEG
	Table S10.The details on relative expression calculation and statistical methods for result significance.
	Raw data and expression analysis process of qRT-PCR for PEG treatment														The results of qRT-PCR for PEG treatment expression analysis														Significant analysis of qRT-PCR results using SPSS software
	Gene	Time	biological replicate (Ct)			power					control	2-ΔΔCt			Time	TaUBC11		TaUBC25		TaUBC43		TaUBC6		TaUBC78		TaUBC86			TaUBC11						TaUBC25							TaUBC43						TaUBC6
			1	2	3	1	2	3	average	stdev		average	stdev			average	stdev	average	stdev	average	stdev	average	stdev	average	stdev	average	stdev		Time		Number of Cases	Subset of Alpha=0.05			Time		Number of Cases			Subset of Alpha=0.05		Time		Number of Cases	Subset of Alpha=0.05			Time
	TaUBC11	0	20.32	20.45	20.23	4.0935	3.74076	4.35699	4.06375	0.30919	4.06375	1	0.0760848		0	1	0.0760848	1	0.118786	1	0.112508	1	0.0818012	1	0.155766	1	0.0979186					c	b	a				d	c	b	a				c	b	a
		6	21.33	21.68	21.2	5.85634	4.59479	6.40856	5.6199	0.929713	4.06375	1.38293	0.228782		6	1.38293	0.228782	1.78621	0.160558	1.50325	0.225811	0.663066	0.0588158	1.82714	0.177077	0.612934	0.153867		Duncan plotaa	0h	3	4.06375			Duncan plotaa	24h	3	0.175009				Duncan plotaa	24h	3	0.0168122			Duncan plotaa	12h
		12	18.49	18.76	18.53	8.75435	7.26015	8.51496	8.17649	0.802545	4.06375	2.01205	0.197489		12	2.01205	0.197489	1.3454	0.181136	1.00205	0.0694153	0.325068	0.0335596	0.480641	0.062602	0.131206	0.0575311			48h	3	4.66968				48h	3	0.233211	0.233211				48h	3	0.0179976				24h
		24	19.27	18.91	19.46	13.5793	17.428	11.9037	14.3036	2.8325	4.06375	3.51981	0.697016		24	3.51981	0.697016	0.701473	0.0761854	0.488456	0.0536629	0.590677	0.0512322	0.554499	0.108257	0.539073	0.042852			6h	3	5.6199				0h	3		0.249488				0h	3		0.0344191			48h
		48	22.57	22.44	22.33	4.2772	4.68051	5.05134	4.66968	0.387184	4.06375	1.14911	0.0952776		48	1.14911	0.0952776	0.93476	0.158065	0.522897	0.0475771	0.603088	0.0520592	0.486792	0.0815576	0.955038	0.0955145			12h	3		8.17649			12h	3			0.335661			12h	3		0.0344897			6h
	TaUBC25	0	24.22	24.31	24.56	0.274206	0.257623	0.216634	0.249488	0.0296356	0.249488	1	0.118786																	24h	3			14.3036		6h	3				0.445638		6h	3			0.0517405		0h
		6	25.03	24.93	25.19	0.450625	0.482968	0.403321	0.445638	0.0400572	0.249488	1.78621	0.160558																	significance		0.222286	1	1		significance		0.0751201	0.590836	1	1		significance		0.735312	0.983881	1		significance
		12	23.27	23.35	22.99	0.31864	0.301452	0.386891	0.335661	0.0451913	0.249488	1.3454	0.181136																The average value of each group in the homogeneous subset will be displayed						The average value of each group in the homogeneous subset will be displayed							The average value of each group in the homogeneous subset will be displayed						The average value of each group in the homogeneous subset will be displayed
		24	25.61	25.67	25.38	0.167628	0.160799	0.1966	0.175009	0.0190073	0.249488	0.701473	0.0761854																a. Use harmonic mean sample size=3.000.						a. Use harmonic mean sample size=3.000.							a. Use harmonic mean sample size=3.000.						a. Use harmonic mean sample size=3.000.
		48	26.51	26.93	26.9	0.278677	0.20829	0.212667	0.233211	0.0394353	0.249488	0.93476	0.158065
	TaUBC43	0	27.24	27.37	27.05	0.0338039	0.0308911	0.0385623	0.0344191	0.00387242	0.0344191	1	0.112508																		TaUBC11	TaUBC25	TaUBC43	TaUBC6	TaUBC78	TaUBC86
		6	28.18	27.94	28.37	0.0507658	0.059954	0.0445016	0.0517405	0.00777219	0.0344191	1.50325	0.225811																	0h	4.0935	0.274206	0.0338039	1.7211	0.652176	12.5824
		12	26.58	26.38	26.48	0.0321286	0.036906	0.0344345	0.0344897	0.00238921	0.0344191	1.00205	0.0694153																	0h	3.74076	0.257623	0.0308911	1.55114	0.890899	11.2615
		24	28.98	29.06	28.76	0.0162134	0.0153388	0.0188843	0.0168122	0.00184703	0.0344191	0.488456	0.0536629																	0h	4.35699	0.216634	0.0385623	1.46747	0.759611	10.3627
		48	30.33	30.48	30.59	0.0197318	0.0177833	0.0164778	0.0179976	0.00163756	0.0344191	0.522897	0.0475771																	6h	5.85634	0.450625	0.0507658	1.02811	1.25701	9.00047
	TaAct	0	22.4	22.24	22.42	22.3533																								6h	4.59479	0.482968	0.059954	0.965936	1.52626	5.77572
		6	24.06	23.93	23.65	23.88																								6h	6.40856	0.403321	0.0445016	1.1487	1.42405	6.19026
		12	21.87	21.44	21.55	21.62																								12h	8.75435	0.31864	0.0321286	0.45376	0.360982	2.25012
		24	22.95	23.11	23.04	23.0333																								12h	7.26015	0.301452	0.036906	0.554785	0.420448	1.05702
		48	24.75	24.42	24.83	24.6667																								12h	8.51496	0.386891	0.0344345	0.532185	0.325335	1.18099
	TaAct	0	22.4	22.24	22.42	22.3533																								24h	13.5793	0.167628	0.0162134	0.854607	0.398688	6.51305
		6	24.06	23.93	23.65	23.88																								24h	17.428	0.160799	0.0153388	1.0163	0.359318	6.33495
		12	21.87	21.44	21.55	21.62																								24h	11.9037	0.1966	0.0188843	0.928731	0.51883	5.59188
		24	22.95	23.11	23.04	23.0333																								48h	4.2772	0.278677	0.0197318	0.95705	0.443396	9.75855
		48	24.75	24.42	24.83	24.6667																								48h	4.68051	0.20829	0.0177833	0.868541	0.322343	10.9789
	TaAct	0	22.4	22.24	22.42	22.3533																								48h	5.05134	0.212667	0.0164778	1.03288	0.355191	11.9312
		6	24.06	23.93	23.65	23.88
		12	21.87	21.44	21.55	21.62
		24	22.95	23.11	23.04	23.0333
		48	24.75	24.42	24.83	24.6667
	TaUBC6	0	21.57	21.72	21.8	1.7211	1.55114	1.46747	1.57991	0.129238	1.57991	1	0.0818012
		6	23.84	23.93	23.68	1.02811	0.965936	1.1487	1.04758	0.0929235	1.57991	0.663066	0.0588158
		12	22.76	22.47	22.53	0.45376	0.554785	0.532185	0.513576	0.053021	1.57991	0.325068	0.0335596
		24	23.26	23.01	23.14	0.854607	1.0163	0.928731	0.933215	0.080942	1.57991	0.590677	0.0512322
		48	24.73	24.87	24.62	0.95705	0.868541	1.03288	0.952823	0.0822487	1.57991	0.603088	0.0520592
	TaUBC78	0	22.97	22.52	22.75	0.652176	0.890899	0.759611	0.767562	0.11956	0.767562	1	0.155766
		6	23.55	23.27	23.37	1.25701	1.52626	1.42405	1.40244	0.135917	0.767562	1.82714	0.177077
		12	23.09	22.87	23.24	0.360982	0.420448	0.325335	0.368922	0.0480509	0.767562	0.480641	0.062602
		24	24.36	24.51	23.98	0.398688	0.359318	0.51883	0.425612	0.0830943	0.767562	0.554499	0.108257
		48	25.84	26.3	26.16	0.443396	0.322343	0.355191	0.373643	0.0626005	0.767562	0.486792	0.0815576
	TaUBC86	0	18.7	18.86	18.98	12.5824	11.2615	10.3627	11.4022	1.11649	11.4022	1	0.0979186
		6	20.71	21.35	21.25	9.00047	5.77572	6.19026	6.98881	1.75443	11.4022	0.612934	0.153867
		12	20.45	21.54	21.38	2.25012	1.05702	1.18099	1.49604	0.655983	11.4022	0.131206	0.0575311
		24	20.33	20.37	20.55	6.51305	6.33495	5.59188	6.14663	0.488608	11.4022	0.539073	0.042852
		48	21.38	21.21	21.09	9.75855	10.9789	11.9312	10.8896	1.08908	11.4022	0.955038	0.0955145
	TaAct	0	22.4	22.24	22.42	22.3533
		6	24.06	23.93	23.65	23.88
		12	21.87	21.44	21.55	21.62
		24	22.95	23.11	23.04	23.0333
		48	24.75	24.42	24.83	24.6667
	TaAct	0	22.4	22.24	22.42	22.3533
		6	24.06	23.93	23.65	23.88
		12	21.87	21.44	21.55	21.62
		24	22.95	23.11	23.04	23.0333
		48	24.75	24.42	24.83	24.6667
	TaAct	0	22.4	22.24	22.42	22.3533
		6	24.06	23.93	23.65	23.88
		12	21.87	21.44	21.55	21.62
		24	22.95	23.11	23.04	23.0333
		48	24.75	24.42	24.83	24.6667
[truncated: 10 more columns]

## Sheet: ABA
	Table S10.The details on relative expression calculation and statistical methods for result significance.
	Raw data and expression analysis process of qRT-PCR for ABA treatment														The results of qRT-PCR for ABA treatment expression analysis														Significant analysis of qRT-PCR results using SPSS software
	Gene	Time	biological replicate (Ct)			power					control	2-ΔΔCt			Time	TaUBC11		TaUBC25		TaUBC43		TaUBC6		TaUBC78		TaUBC86			TaUBC11						TaUBC25						TaUBC43						TaUBC6
			1	2	3	1	2	3	average	stdev		average	stdev			average	stdev	average	stdev	average	stdev	average	stdev	average	stdev	average	stdev		Time		Number of Cases	Subset of Alpha=0.05			Time		Number of Cases	Subset of Alpha=0.05			Time		Number of Cases	Subset of Alpha=0.05			Time		Number of Cases
	TaUBC11	0	20.53	20.36	20.38	16.7955	18.8959	18.6357	18.109	1.14499	18.109	1	0.0632276		0	1	0.0632276	1	0.108661	1	0.168525	1	0.0556259	1	0.158549	1	0.0290339					c	b	a				c	b	a				c	b	a
		6	19.76	19.77	19.8	19.9733	19.8353	19.4271	19.7452	0.284009	18.109	1.09035	0.0156833		6	1.09035	0.0156833	1.13995	0.23248	0.956022	0.237554	1.06779	0.0813557	1.03333	0.0858758	1.09876	0.0866472		Duncan plotaa	48h	3	6.13427			Duncan plotaa	0h	3	0.143816			Duncan plotaa	48h	3	0.0066338			Duncan plotaa	0h	3
		12	22.25	22.04	22.06	21.259	24.59	24.2515	23.3668	1.83327	18.109	1.29034	0.101235		12	1.29034	0.101235	4.32376	0.218166	4.87407	1.01311	1.27178	0.0760308	1.77479	0.320907	2.23065	0.215451			24h	3		17.7881			6h	3	0.163942				6h	3	0.0107206	0.0107206			6h	3
		24	22.57	22.71	22.49	18.0009	16.3362	19.0273	17.7881	1.35812	18.109	0.982281	0.0749969		24	0.982281	0.0749969	1.78753	0.548267	1.75936	0.252109	1.74236	0.235	1.53917	0.244021	1.21053	0.166486			0h	3		18.109			48h	3	0.174233				0h	3	0.0112138	0.0112138			48h	3
		48	20.68	20.92	20.74	6.55835	5.55325	6.29119	6.13427	0.520601	18.109	0.338741	0.0287481		48	0.338741	0.0287481	1.2115	0.13374	0.591576	0.0229408	1.09685	0.109698	0.975169	0.110397	1.11178	0.184314			6h	3		19.7452			24h	3		0.257075			24h	3		0.019729			12h	3
	TaUBC25	0	27.24	27.42	27.55	0.160428	0.14161	0.129408	0.143816	0.0156272	0.143816	1	0.108661																	12h	3			23.3668		12h	3			0.621824		12h	3			0.0546567		24h	3
		6	26.45	27.05	26.63	0.193446	0.127627	0.170755	0.163942	0.0334342	0.143816	1.13995	0.23248																	significance		1	0.0790069	1		significance		0.419939	1	1		significance		0.347959	0.0810247	1		significance
		12	27.43	27.29	27.32	0.586417	0.646176	0.632878	0.621824	0.0313756	0.143816	4.32376	0.218166																The average value of each group in the homogeneous subset will be displayed						The average value of each group in the homogeneous subset will be displayed						The average value of each group in the homogeneous subset will be displayed						The average value of each group in the homogeneous subset will be displayed
		24	28.35	28.62	29.28	0.327598	0.271684	0.171943	0.257075	0.0788494	0.143816	1.78753	0.548267																a. Use harmonic mean sample size=3.000.						a. Use harmonic mean sample size=3.000.						a. Use harmonic mean sample size=3.000.						a. Use harmonic mean sample size=3.000.。
		48	25.75	25.95	26.06	0.195242	0.169968	0.15749	0.174233	0.0192339	0.143816	1.2115	0.13374
	TaUBC43	0	30.93	30.96	31.39	0.0124303	0.0121744	0.00903663	0.0112138	0.0018898	0.0112138	1	0.168525																		TaUBC11	TaUBC25	TaUBC43	TaUBC6	TaUBC78	TaUBC86
		6	31.01	30.29	30.66	0.00820091	0.0135084	0.0104526	0.0107206	0.00266388	0.0112138	0.956022	0.237554																	0h	16.7955	0.160428	0.0124303	1.79005	0.164938	5.61778
		12	30.96	31.11	30.55	0.0507658	0.0457527	0.0674518	0.0546567	0.0113608	0.0112138	4.87407	1.01311																	0h	18.8959	0.14161	0.0121744	1.67018	0.20733	5.93809
		24	32.61	32.43	32.2	0.0170983	0.0193704	0.0227183	0.019729	0.0028271	0.0112138	1.75936	0.252109																	0h	18.6357	0.129408	0.00903663	1.86607	0.22688	5.6962
		48	30.68	30.64	30.57	0.00640464	0.0065847	0.00691207	0.0066338	0.000257253	0.0112138	0.591576	0.0229408																	6h	19.9733	0.193446	0.00820091	1.75321	0.223756	6.86852
	TaAct	0	24.49	24.66	24.65	24.6																								6h	19.8353	0.127627	0.0135084	2.04202	0.205898	6.19026
		6	24.17	23.91	24.16	24.08																								6h	19.4271	0.170755	0.0104526	1.89212	0.189465	5.89708
		12	26.68	26.79	26.51	26.66																								12h	21.259	0.586417	0.0507658	2.15846	0.381565	11.5514
		24	26.38	26.75	27.09	26.74																								12h	24.59	0.646176	0.0457527	2.41162	0.400535	14.0257
		48	23.49	23.54	23.15	23.3933																								12h	24.2515	0.632878	0.0674518	2.20381	0.281265	12.9063
	TaAct	0	24.49	24.66	24.65	24.6																								24h	18.0009	0.327598	0.0170983	2.62079	0.363493	7.83536
		6	24.17	23.91	24.16	24.08																								24h	16.3362	0.271684	0.0193704	3.24901	0.283221	7.11074
		12	26.68	26.79	26.51	26.66																								24h	19.0273	0.171943	0.0227183	3.41054	0.275476	5.93809
		24	26.38	26.75	27.09	26.74																								48h	6.55835	0.195242	0.00640464	1.74513	0.212176	7.48153
		48	23.49	23.54	23.15	23.3933																								48h	5.55325	0.169968	0.0065847	2.13366	0.202127	6.33495
	TaAct	0	24.49	24.66	24.65	24.6																								48h	6.29119	0.15749	0.00691207	1.96337	0.169968	5.36409
		6	24.17	23.91	24.16	24.08
		12	26.68	26.79	26.51	26.66
		24	26.38	26.75	27.09	26.74
		48	23.49	23.54	23.15	23.3933
	TaUBC6	0	23.76	23.86	23.7	1.79005	1.67018	1.86607	1.77543	0.09876	1.77543	1	0.0556259
		6	23.27	23.05	23.16	1.75321	2.04202	1.89212	1.89578	0.144441	1.77543	1.06779	0.0813557
		12	25.55	25.39	25.52	2.15846	2.41162	2.20381	2.25796	0.134987	1.77543	1.27178	0.0760308
		24	25.35	25.04	24.97	2.62079	3.24901	3.41054	3.09345	0.417226	1.77543	1.74236	0.235
		48	22.59	22.3	22.42	1.74513	2.13366	1.96337	1.94739	0.19476	1.77543	1.09685	0.109698
	TaUBC78	0	27.2	26.87	26.74	0.164938	0.20733	0.22688	0.199716	0.0316648	0.199716	1	0.158549
		6	26.24	26.36	26.48	0.223756	0.205898	0.189465	0.206373	0.0171508	0.199716	1.03333	0.0858758
		12	28.05	27.98	28.49	0.381565	0.400535	0.281265	0.354455	0.0640903	0.199716	1.77479	0.320907
		24	28.2	28.56	28.6	0.363493	0.283221	0.275476	0.307397	0.0487349	0.199716	1.53917	0.244021
		48	25.63	25.7	25.95	0.212176	0.202127	0.169968	0.194757	0.0220481	0.199716	0.975169	0.110397
	TaUBC86	0	22.11	22.03	22.09	5.61778	5.93809	5.6962	5.75069	0.166965	5.75069	1	0.0290339
		6	21.3	21.45	21.52	6.86852	6.19026	5.89708	6.31862	0.498281	5.75069	1.09876	0.0866472
		12	23.13	22.85	22.97	11.5514	14.0257	12.9063	12.8278	1.23899	5.75069	2.23065	0.215451
		24	23.77	23.91	24.17	7.83536	7.11074	5.93809	6.9614	0.95741	5.75069	1.21053	0.166486
		48	20.49	20.73	20.97	7.48153	6.33495	5.36409	6.39352	1.05993	5.75069	1.11178	0.184314
	TaAct	0	24.49	24.66	24.65	24.6
		6	24.17	23.91	24.16	24.08
		12	26.68	26.79	26.51	26.66
		24	26.38	26.75	27.09	26.74
		48	23.49	23.54	23.15	23.3933
	TaAct	0	24.49	24.66	24.65	24.6
		6	24.17	23.91	24.16	24.08
		12	26.68	26.79	26.51	26.66
		24	26.38	26.75	27.09	26.74
		48	23.49	23.54	23.15	23.3933
	TaAct	0	24.49	24.66	24.65	24.6
		6	24.17	23.91	24.16	24.08
		12	26.68	26.79	26.51	26.66
		24	26.38	26.75	27.09	26.74
		48	23.49	23.54	23.15	23.3933
[truncated: 9 more columns]

## Sheet: ABA2CK
	Table S10.The details on relative expression calculation and statistical methods for result significance.
	Raw data and expression analysis process of qRT-PCR for ABA treatment														The results of qRT-PCR for ABA treatment expression analysis						Significant analysis of qRT-PCR results using SPSS software
	Gene	Time	biological replicate (Ct)			power					control	2-ΔΔCt			Time	WDHN13		WRAB15			WDHN13						WRAB15
			1	2	3	1	2	3	average	stdev		average	stdev			average	stdev	average	stdev		Time		Number of Cases	Subset of Alpha=0.05			Time		Number of Cases		Subset of Alpha=0.05
	WDHN13	0	33.98	33.81	33.83	0.00150085	0.00168855	0.0016653	0.00161824	0.000102317	0.00161824	1	0.0632276		0	1	0.0632276	1	0.0632276					c	b	a				d	c	b	a
		6	32.57	32.63	32.83	0.00278135	0.00266805	0.00232267	0.00259069	0.000238924	0.00161824	1.60093	0.147645		6	1.60093	0.147645	0.927657	0.023293		Duncan plotaa	48h	3	0.00075627			Duncan plotaa	48h	3	0.0017843
		12	33.41	33.11	33.52	0.00929068	0.0114382	0.00860863	0.00977916	0.00147666	0.00161824	6.0431	0.912513		12	6.0431	0.912513	2.66838	0.26512			0h	3	0.00161824	0.00161824			6h	3		0.00600467
		24	33.27	33.55	33.69	0.0108212	0.00891222	0.00808801	0.0092738	0.001402	0.00161824	5.73081	0.866374		24	5.73081	0.866374	1.26337	0.091965			6h	3		0.00259069			0h	3		0.00647294
		48	33.57	33.93	33.81	0.000864009	0.000673205	0.000731595	0.00075627	9.77657e-05	0.00161824	0.467342	0.060415		48	0.467342	0.060415	0.275655	0.0216918			24h	3			0.0092738		24h	3			0.00817771
	WRAB15	0	31.98	31.81	31.83	0.00600342	0.0067542	0.00666121	0.00647294	0.000409269	0.00647294	1	0.0632276									12h	3			0.00977916		12h	3				0.0172723
		6	31.49	31.47	31.42	0.00587987	0.00596195	0.0061722	0.00600467	0.000150774	0.00647294	0.927657	0.023293									significance		0.277423	0.224116	0.515917		significance		1	0.509173	1	1
		12	32.58	32.36	32.62	0.0165159	0.0192366	0.0160643	0.0172723	0.00171611	0.00647294	2.66838	0.26512								The average value of each group in the homogeneous subset will be displayed						The average value of each group in the homogeneous subset will be displayed
		24	33.79	33.66	33.58	0.00754638	0.00825795	0.00872881	0.00817771	0.000595284	0.00647294	1.26337	0.091965								a. Use harmonic mean sample size=3.000.						a. Use harmonic mean sample size=3.000.
		48	32.57	32.61	32.4	0.00172802	0.00168076	0.00194412	0.0017843	0.00014041	0.00647294	0.275655	0.0216918										WDHN13	WRAB15
	TaAct	0	24.49	24.66	24.65	24.6																0h	0.00150085	0.00600342
		6	24.17	23.91	24.16	24.08																0h	0.00168855	0.0067542
		12	26.68	26.79	26.51	26.66																0h	0.0016653	0.00666121
		24	26.38	26.75	27.09	26.74																6h	0.00278135	0.00587987
		48	23.49	23.54	23.15	23.3933																6h	0.00266805	0.00596195
	TaAct	0	24.49	24.66	24.65	24.6																6h	0.00232267	0.0061722
		6	24.17	23.91	24.16	24.08																12h	0.00929068	0.0165159
		12	26.68	26.79	26.51	26.66																12h	0.0114382	0.0192366
		24	26.38	26.75	27.09	26.74																12h	0.00860863	0.0160643
		48	23.49	23.54	23.15	23.3933																24h	0.0108212	0.00754638
	Gene	Time	biological replicate (Ct)			power					control	2-ΔΔCt			Time	WDHN13		WRAB15				24h	0.00891222	0.00825795
			1	2	3	1	2	3	average	stdev		average	stdev			average	stdev	average	stdev			24h	0.00808801	0.00872881
	WDHN13	0	33.98	33.81	33.83	0.00238797	0.00268661	0.00264962	0.00257473	0.000162794	0.00257473	1	0.0632276		0	1	0.0632276	1	0.0632276			48h	0.000864009	0.00172802
		6	32.57	32.63	32.83	0.00502498	0.00482028	0.0041963	0.00468052	0.000431657	0.00257473	1.81787	0.167651		6	1.81787	0.167651	1.05336	0.0264493			48h	0.000673205	0.00168076
		12	33.41	33.11	33.52	0.0148163	0.0182411	0.0137286	0.0155954	0.00235491	0.00257473	6.05708	0.914624		12	6.05708	0.914624	2.67455	0.265733			48h	0.000731595	0.00194412
		24	33.27	33.55	33.69	0.00998054	0.00821988	0.0074597	0.00855337	0.00129308	0.00257473	3.32205	0.502221		24	3.32205	0.502221	0.732352	0.0533104
		48	33.57	33.93	33.81	0.00134952	0.0010515	0.0011427	0.00118124	0.000152704	0.00257473	0.458783	0.0593085		48	0.458783	0.0593085	0.270607	0.0212946		WDHN13							WRAB15
	WRAB15	0	31.98	31.81	31.83	0.00955188	0.0107464	0.0105985	0.0102989	0.000651176	0.0102989	1	0.0632276								Time		Number of Cases	Subset of Alpha=0.05				Time		Number of Cases	Subset of Alpha=0.05
		6	31.49	31.47	31.42	0.010623	0.0107713	0.0111511	0.0108485	0.000272399	0.0102989	1.05336	0.0264493											d	c	b	a				d	c	b	a
		12	32.58	32.36	32.62	0.0263388	0.0306777	0.0256186	0.027545	0.00273677	0.0102989	2.67455	0.265733								Duncan plotaa	48h	3	0.00118124				Duncan plotaa	48h	3	0.00278696
		24	33.79	33.66	33.58	0.00696015	0.00761644	0.00805072	0.00754244	0.00054904	0.0102989	0.732352	0.0533104									0h	3	0.00257473	0.00257473				24h	3		0.00754244
		48	32.57	32.61	32.4	0.00269905	0.00262524	0.00303659	0.00278696	0.000219311	0.0102989	0.270607	0.0212946									6h	3		0.00468052				0h	3			0.0102989
	TaActin1	0	25.24	25.19	25.38	25.27																24h	3			0.00855337			6h	3			0.0108485
		6	24.92	24.91	24.97	24.9333																12h	3				0.0155954		12h	3				0.027545
		12	27.47	27.33	27.2	27.3333																significance		0.192407	0.0608062	1	1		significance		1	1	0.61357	1
		24	26.55	26.66	26.66	26.6233															The average value of each group in the homogeneous subset will be displayed							The average value of each group in the homogeneous subset will be displayed
		48	23.97	23.97	24.17	24.0367															a. Use harmonic mean sample size=3.000.							a. Use harmonic mean sample size=3.000.
	TaActin1	0	25.24	25.19	25.38	25.27
		6	24.92	24.91	24.97	24.9333																	WDHN13	WRAB15
		12	27.47	27.33	27.2	27.3333																0h	0.00238797	0.00955188
		24	26.55	26.66	26.66	26.6233																0h	0.00268661	0.0107464
		48	23.97	23.97	24.17	24.0367																0h	0.00264962	0.0105985
																						6h	0.00502498	0.010623
																						6h	0.00482028	0.0107713
																						6h	0.0041963	0.0111511
																						12h	0.0148163	0.0263388
																						12h	0.0182411	0.0306777
																						12h	0.0137286	0.0256186
																						24h	0.00998054	0.00696015
																						24h	0.00821988	0.00761644
																						24h	0.0074597	0.00805072
																						48h	0.00134952	0.00269905
																						48h	0.0010515	0.00262524
																						48h	0.0011427	0.00303659

## Sheet: Hap
	Table S10.The details on relative expression calculation and statistical methods for result significance.
	Raw data and expression analysis process of qRT-PCR for tissue-specific															The results of qRT-PCR for tissue-specific expression analysis									The results of qRT-PCR for tissue-specific expression analysis
	gene	Hap	variety	biological replicate (Ct)			power					control	2-ΔΔCt			TaUBC25-HapⅠ				TKW			average		TaUBC25-HapⅡ				TKW			average
				1	2	3	1	2	3	average	stdev		average	stdev		variety		average	stdev	1	2	3			variety		average	stdev	1	2	3
	TaUBC25	Hap Ⅰ	BiMa1	20.98	20.84	20.44	0.0270793	0.0298388	0.0393725	0.0320969	0.00645021	0.0320969	1	0.200961		BiMa1	BM1	1	0.200961	40.54	40.12	38.14	39.6		BiMa1	BM1	38.14	39.6	40.54	40.12	38.14	39.6
			XiNong6028	20.7	20.81	20.57	0.0216423	0.0200535	0.0236831	0.021793	0.00181945	0.0320969	0.678975	0.0566863		XiNong6028	XN6028	0.678975	0.0566863	44.4		22.9	33.65		XiNong6028	XN6028	22.9	33.65	44.4		22.9	33.65
			FengChan3	21.1	21.44	21.07	0.0338039	0.0267065	0.0345142	0.0316749	0.00431737	0.0320969	0.986852	0.134511		FengChan3	FC3	0.986852	0.134511	37.04	40.07	36.28	37.7967		FengChan3	FC3	36.28	37.7967	37.04	40.07	36.28	37.7967
			MaZhaMai	22.56	22.89	22.24	0.0101903	0.00810672	0.0127208	0.0103393	0.00231065	0.0320969	0.322127	0.0719898		MaZhaMai	MZM	0.322127	0.0719898	32.14	25.94	30.7	29.5933		MaZhaMai	MZM	30.7	29.5933	32.14	25.94	30.7	29.5933
	TaUBC25	Hap Ⅱ	WenMai6Hai	20.4	20.37	20.02	0.0395549	0.040386	0.0514744	0.0438051	0.00665481	0.0320969	1.36478	0.207335		WenMai6Hai	WM6	1.36478	0.207335	47.74	47.25	33.54	42.8433		WenMai6Hai	WM6	33.54	42.8433	47.74	47.25	33.54	42.8433
			LuMai1	19.55	19.36	19.11	0.0450187	0.0513556	0.0610725	0.0524823	0.008086	0.0320969	1.63512	0.251925		LuMai1	LM1	1.63512	0.251925	47.64	43.67	43.86	45.0567		LuMai1	LM1	43.86	45.0567	47.64	43.67	43.86	45.0567
			JiMai20	19.51	19.44	19.63	0.0489233	0.0513556	0.0450187	0.0484325	0.00319688	0.0320969	1.50895	0.0996009		JiMai20	JM20	1.50895	0.0996009	46.18	44.855	44.6	45.2117		JiMai20	JM20	44.6	45.2117	46.18	44.855	44.6	45.2117
			ShiJiaZhuang54	18.56	18.76	18.66	0.0610725	0.0531667	0.0569827	0.057074	0.00395369	0.0320969	1.77818	0.12318		ShiJiaZhuang54	SJZ54	1.77818	0.12318	37.94	29.625	35.94	34.5017		ShiJiaZhuang54	SJZ54	35.94	34.5017	37.94	29.625	35.94	34.5017
	Tubulin	Hap Ⅰ	BiMa1	15.98	15.49	15.85	15.7733	0.253837
			XiNong6028	15.06	15.1	15.35	15.17	0.157162
			FengChan3	16.27	16.18	16.19	16.2133	0.0493288
			MaZhaMai	15.89	15.93	16.01	15.9433	0.061101
	Tubulin	Hap Ⅱ	WenMai6Hai	15.87	15.68	15.67	15.74	0.112694
			LuMai1	14.92	15.17	15.14	15.0767	0.136504
			JiMai20	15.14	15.16	15.17	15.1567	0.0152753
			ShiJiaZhuang54	14.71	14.44	14.43	14.5267	0.15885
