# Supplementary material for: Genome‑wide identification and expression analysis of the UBC gene family in wheat (Triticum aestivum L.)
Source: BMC Plant Biol. 2024 Apr 26;24:341. doi: 10.1186/s12870-024-05042-3 (PMC11047035; doi:10.1186/s12870-024-05042-3)
Supplement: Supplementary file 1 — Additional file 1: Figure S1. Phylogenetic relationships, gene structure and conserved motifs of TaUBC genes in wheat. A: The different color blocks indicated different subclasses of the TaUBC genes family. B: The distribution of conserved motifs constructed by the MEME. Boxes with different colors represent different conserved motifs (Motif 1–10) C: Structure of TaUBC genes, with blue boxes representing UTRs, yellow boxes representing exons, and black lines representing introns. Figure S2. Conserved domains of TaUBCs in wheat. Figure S3. Collinearity and chromosome localization analysis of TaUBCs. A: Collinearity analysis of UBCs between wheat and Arabidopsis, rice, which were constructed by TBtools. The gray lines in the background indicate the orthologous genes of wheat and the other two species, while the blue lines highlight the collinear TaUBC gene pairs of wheat and the other two species. B: Distribution of TaUBC genes on chromosomes. Figure S4. Expression heatmap of TaUBC genes under different abiotic stress in Chinese spring. The heatmap shows the phylogenetic clustering of 93 TaUBC genes. Color scale: Blue represents low expression and red represents high expression levels. Figure S5. Analysis of cis-elements in the promoter of TaUBC genes. Figure S6. qRT-PCR analysis of selected TaUBCs under 200 mM NaCl, 20% PEG6000, and 100 uM ABA stress. A: Relative expression patterns of TaUBCs in leaves after 200 mM NaCl treatment. B: Relative expression patterns of TaUBCs in leaves after 20% PEG6000 treatment. C: Relative expression patterns of TaUBCs in leaves after treatment with 100 uM ABA. Relative expression values in the control sample (CK 0h) were normalized to 1. TaAct was used as a reference gene. Each bar value is the average value ± standard deviation based on three biological replicates. The different letters denote a significant difference between means (P < 0.05). Table S1. Characteristics of TaUBC genes family members. Table S2. Information on duplicat [file 12870_2024_5042_MOESM1_ESM.zip › TableS11.xlsx]

## Sheet: NaCl
	Table S10.The details on relative expression calculation and statistical methods for result significance.
	Raw data and expression analysis process of qRT-PCR for NaCl treatment														The results of qRT-PCR for NaCl treatment expression analysis														Significant analysis of qRT-PCR results using SPSS software
	Gene	Time	biological replicate (Ct)			power					control	2-ΔΔCt			Time	TaUBC11		TaUBC25		TaUBC43		TaUBC6		TaUBC78		TaUBC86			TaUBC11							TaUBC25						TaUBC43						TaUBC6
			1	2	3	1	2	3	average	stdev		average	stdev			average	stdev	average	stdev	average	stdev	average	stdev	average	stdev	average	stdev		Time		Number of Cases	Subset of Alpha=0.05				Time		Number of Cases	Subset of Alpha=0.05			Time		Number of Cases	Subset of Alpha=0.05			Time
	TaUBC11	0	22.84	22.77	23.2	0.347881	0.365177	0.271057	0.328038	0.0500994	0.328038	1	0.152724		0	1	0.152724	1	0.089786	1	0.227793	1	0.308573	1	0.144731	1	0.0251094					d	c	b	a				c	b	a				c	b	a
		6	23.17	23.31	22.74	1.42734	1.29534	1.92297	1.54855	0.330902	0.328038	4.72064	1.00873		6	4.72064	1.00873	4.5889	0.614759	13.149	0.957158	2.7529	0.237948	0.484555	0.0734824	0.543555	0.0222958		Duncan plotaa	0h	3	0.328038				Duncan plotaa	48h	3	0.00699082			Duncan plotaa	48h	3	0.00370281			Duncan plotaa	24h
		12	24.27	24.31	24.98	0.687771	0.668964	0.420448	0.592394	0.149206	0.328038	1.80587	0.454844		12	1.80587	0.454844	0.835385	0.0824964	1.45915	0.180661	3.71725	0.322773	0.705275	0.0798431	0.729501	0.115898			12h	3	0.592394	0.592394				24h	3	0.0277463				24h	3	0.0122021				48h
		24	22.16	22.49	22.74	1.18646	0.943874	0.793701	0.974679	0.198185	0.328038	2.97124	0.604152		24	2.97124	0.604152	0.268765	0.0272859	0.594978	0.0977357	0.161573	0.022163	0.108419	0.0185817	0.24108	0.0122547			24h	3		0.974679				12h	3		0.0862421			0h	3	0.0205086	0.0205086			0h
		48	22.04	22.37	21.85	2.6087	2.07532	2.97592	2.55331	0.452846	0.328038	7.78358	1.38047		48	7.78358	1.38047	0.0677166	0.0150076	0.180549	0.0206477	0.52079	0.0920143	0.208511	0.0124654	0.370143	0.0591501			6h	3			1.54855			0h	3		0.103236			12h	3		0.029925			6h
	TaUBC25	0	24.53	24.51	24.75	0.107818	0.109323	0.0925686	0.103236	0.00926918	0.103236	1	0.089786																	48h	3				2.55331		6h	3			0.473741		6h	3			0.269666		12h
		6	24.59	24.98	24.74	0.533416	0.407066	0.480742	0.473741	0.0634655	0.103236	4.5889	0.614759																	significance		0.266611	0.119691	1	1		significance		0.400842	0.48894	1		significance		0.0584645	0.239489	1		significance
		12	27.34	27.11	27.36	0.0818996	0.0960547	0.0807721	0.0862421	0.00851663	0.103236	0.835385	0.0824964																The average value of each group in the homogeneous subset will be displayed							The average value of each group in the homogeneous subset will be displayed						The average value of each group in the homogeneous subset will be displayed						The average value of each group in the homogeneous subset will be displayed
		24	27.54	27.75	27.46	0.0284913	0.0246318	0.0301158	0.0277463	0.0028169	0.103236	0.268765	0.0272859																a. Use harmonic mean sample size=3.000.							a. Use harmonic mean sample size=3.000.						a. Use harmonic mean sample size=3.000.						a. Use harmonic mean sample size=3.000.
		48	30.66	30.89	30.27	0.0066305	0.0056534	0.00868856	0.00699082	0.00154933	0.103236	0.0677166	0.0150076
	TaUBC43	0	26.92	26.63	27.3	0.0205697	0.0251494	0.0158066	0.0205086	0.00467171	0.0205086	1	0.227793																	TaUBC11	TaUBC25	TaUBC43	TaUBC6	TaUBC78	TaUBC86
		6	25.69	25.48	25.56	0.248847	0.287839	0.272312	0.269666	0.0196299	0.0205086	13.149	0.957158																0h	0.347881	0.107818	0.0205697	2.50822	0.631418	1.81085
		12	28.63	28.99	28.78	0.0334929	0.0260965	0.0301855	0.029925	0.00370509	0.0205086	1.45915	0.180661																0h	0.365177	0.109323	0.0251494	1.31646	0.549681	1.90088
		24	28.55	28.75	29.03	0.0141473	0.0123159	0.0101433	0.0122021	0.00200442	0.0205086	0.594978	0.0977357																0h	0.271057	0.0925686	0.0158066	1.9816	0.471937	1.83613
		48	31.33	31.65	31.54	0.00416731	0.00333831	0.0036028	0.00370281	0.000423454	0.0205086	0.180549	0.0206477																6h	1.42734	0.533416	0.248847	5.32704	0.222725	1.05214
	TaActin1	0	21.35	21.44	21.16	21.3167																							6h	1.29534	0.407066	0.287839	4.86801	0.302149	0.974905
		6	23.59	23.74	23.72	23.6833																							6h	1.92297	0.480742	0.272312	5.78908	0.276114	0.988514
		12	23.86	23.56	23.77	23.73																							12h	0.687771	0.0818996	0.0334929	6.6807	0.403321	1.15669
		24	22.57	22.54	22.11	22.4067																							12h	0.668964	0.0960547	0.0260965	7.01285	0.339151	1.31039
		48	23.26	23.47	23.54	23.4233																							12h	0.420448	0.0807721	0.0301855	7.88986	0.423373	1.58008
	TaActin1	0	21.35	21.44	21.16	21.3167																							24h	1.18646	0.0284913	0.0141473	0.331405	0.061925	0.434271
		6	23.59	23.74	23.72	23.6833																							24h	0.943874	0.0246318	0.0123159	0.263645	0.0687101	0.471937
		12	23.86	23.56	23.77	23.73																							24h	0.793701	0.0301158	0.0101433	0.343092	0.0485854	0.431271
		24	22.57	22.54	22.11	22.4067																							48h	2.6087	0.0066305	0.00416731	1.20025	0.109829	0.728668
		48	23.26	23.47	23.54	23.4233																							48h	2.07532	0.0056534	0.00333831	0.974905	0.122711	0.559936
	TaActin1	0	21.35	21.44	21.16	21.3167																							48h	2.97592	0.00868856	0.0036028	0.848704	0.112137	0.764895
		6	23.59	23.74	23.72	23.6833
		12	23.86	23.56	23.77	23.73
		24	22.57	22.54	22.11	22.4067
		48	23.26	23.47	23.54	23.4233
	TaUBC6	0	19.99	20.92	20.33	2.50822	1.31646	1.9816	1.93543	0.597221	1.93543	1	0.308573
		6	21.27	21.4	21.15	5.32704	4.86801	5.78908	5.32804	0.460532	1.93543	2.7529	0.237948
		12	20.99	20.92	20.75	6.6807	7.01285	7.88986	7.19447	0.624705	1.93543	3.71725	0.322773
		24	24	24.33	23.95	0.331405	0.263645	0.343092	0.312714	0.042895	1.93543	0.161573	0.022163
		48	23.16	23.46	23.66	1.20025	0.974905	0.848704	1.00795	0.178087	1.93543	0.52079	0.0920143
	TaUBC78	0	21.98	22.18	22.4	0.631418	0.549681	0.471937	0.551012	0.0797486	0.551012	1	0.144731
		6	25.85	25.41	25.54	0.222725	0.302149	0.276114	0.266996	0.0404897	0.551012	0.484555	0.0734824
		12	25.04	25.29	24.97	0.403321	0.339151	0.423373	0.388615	0.0439945	0.551012	0.705275	0.0798431
		24	26.42	26.27	26.77	0.061925	0.0687101	0.0485854	0.0597402	0.0102387	0.551012	0.108419	0.0185817
		48	26.61	26.45	26.58	0.109829	0.122711	0.112137	0.114892	0.00686859	0.551012	0.208511	0.0124654
	TaUBC86	0	20.46	20.39	20.44	1.81085	1.90088	1.83613	1.84929	0.0464345	1.84929	1	0.0251094
		6	23.61	23.72	23.7	1.05214	0.974905	0.988514	1.00519	0.0412313	1.84929	0.543555	0.0222958
		12	23.52	23.34	23.07	1.15669	1.31039	1.58008	1.34905	0.214329	1.84929	0.729501	0.115898
		24	23.61	23.49	23.62	0.434271	0.471937	0.431271	0.445826	0.0226623	1.84929	0.24108	0.0122547
		48	23.88	24.26	23.81	0.728668	0.559936	0.764895	0.6845	0.109385	1.84929	0.370143	0.0591501
	TaActin1	0	21.35	21.44	21.16	21.3167
		6	23.59	23.74	23.72	23.6833
		12	23.86	23.56	23.77	23.73
		24	22.57	22.54	22.11	22.4067
		48	23.26	23.47	23.54	23.4233
	TaActin1	0	21.35	21.44	21.16	21.3167
		6	23.59	23.74	23.72	23.6833
		12	23.86	23.56	23.77	23.73
		24	22.57	22.54	22.11	22.4067
		48	23.26	23.47	23.54	23.4233
	TaActin1	0	21.35	21.44	21.16	21.3167
		6	23.59	23.74	23.72	23.6833
		12	23.86	23.56	23.77	23.73
		24	22.57	22.54	22.11	22.4067
		48	23.26	23.47	23.54	23.4233
[truncated: 10 more columns]

## Sheet: PEG
	Table S10.The details on relative expression calculation and statistical methods for result significance.
	Raw data and expression analysis process of qRT-PCR for PEG treatment														The results of qRT-PCR for PEG treatment expression analysis														Significant analysis of qRT-PCR results using SPSS software
	Gene	Time	biological replicate (Ct)			power					control	2-ΔΔCt			Time	TaUBC11		TaUBC25		TaUBC43		TaUBC6		TaUBC78		TaUBC86			TaUBC11							TaUBC25						TaUBC43					TaUBC6
			1	2	3	1	2	3	average	stdev		average	stdev			average	stdev	average	stdev	average	stdev	average	stdev	average	stdev	average	stdev		Time		Number of Cases	Subset of Alpha=0.05				Time		Number of Cases	Subset of Alpha=0.05			Time		Number of Cases			Time		Number of Cases
	TaUBC11	0	20.32	20.45	20.23	8.6139	7.87165	9.16838	8.55131	0.650625	8.55131	1	0.0760848		0	1	0.0760848	1	0.118786	1	0.112508	1	0.0818012	1	0.155766	1	0.0979186					d	c	b	a				c	b	a				b	a
		6	21.33	21.68	21.2	8.18699	6.42338	8.95897	7.85645	1.29971	8.55131	0.918742	0.15199		6	0.918742	0.15199	1.18666	0.106665	0.998673	0.150016	0.440503	0.0390739	1.21385	0.11764	0.407199	0.102221		Duncan plotaa	48h	3	4.25746				Duncan plotaa	24h	3	0.153414			Duncan plotaa	24h	3	0.0147377		Duncan plotaa	24h	3
		12	18.49	18.76	18.53	16.6026	13.7688	16.1486	15.5066	1.52202	8.55131	1.81336	0.177987		12	1.81336	0.177987	1.21254	0.163249	0.9031	0.0625606	0.292967	0.0302456	0.433178	0.05642	0.11825	0.05185			6h	3		7.85645				48h	3	0.212624				48h	3	0.0164088			48h	3
		24	19.27	18.91	19.46	11.9037	15.2775	10.4348	12.5386	2.48299	8.55131	1.46628	0.290363		24	1.46628	0.290363	0.29222	0.0317373	0.203481	0.0223549	0.246064	0.0213423	0.230993	0.0450979	0.224567	0.0178513			0h	3		8.55131				0h	3		0.524995			12h	3		0.0654094		12h	3
		48	22.57	22.44	22.33	3.89962	4.26733	4.60542	4.25746	0.353005	8.55131	0.497872	0.0412808		48	0.497872	0.0412808	0.405002	0.0684846	0.226555	0.0206137	0.261299	0.0225556	0.210912	0.0353363	0.413788	0.0413834			24h	3			12.5386			6h	3		0.622989	0.622989		6h	3		0.0723316		6h	3
	TaUBC25	0	24.22	24.31	24.56	0.577009	0.542113	0.455861	0.524995	0.0623619	0.524995	1	0.118786																	12h	3				15.5066		12h	3			0.636579		0h	3		0.0724277		0h	3
		6	25.03	24.93	25.19	0.629961	0.675175	0.56383	0.622989	0.0559987	0.524995	1.18666	0.106665																	significance		1	0.573947	1	1		significance		0.227982	0.0594616	0.77419		significance		0.75854	0.233898		significance
		12	23.27	23.35	22.99	0.604299	0.571701	0.733736	0.636579	0.0857049	0.524995	1.21254	0.163249																The average value of each group in the homogeneous subset will be displayed							The average value of each group in the homogeneous subset will be displayed						The average value of each group in the homogeneous subset will be displayed					The average value of each group in the homogeneous subset will be displayed
		24	25.61	25.67	25.38	0.146943	0.140958	0.17234	0.153414	0.0166619	0.524995	0.29222	0.0317373																a. Use harmonic mean sample size=3.000.							a. Use harmonic mean sample size=3.000.						a. Use harmonic mean sample size=3.000.					a. Use harmonic mean sample size=3.000.
		48	26.51	26.93	26.9	0.254076	0.189903	0.193893	0.212624	0.035954	0.524995	0.405002	0.0684846
	TaUBC43	0	27.24	27.37	27.05	0.0711332	0.0650037	0.0811462	0.0724277	0.00814869	0.0724277	1	0.112508																		TaUBC11	TaUBC25	TaUBC43	TaUBC6	TaUBC78	TaUBC86
		6	28.18	27.94	28.37	0.070969	0.0838139	0.0622119	0.0723316	0.0108653	0.0724277	0.998673	0.150016																	0h	8.6139	0.577009	0.0711332	3.6217	1.37237	26.477
		12	26.58	26.38	26.48	0.0609316	0.069992	0.0653048	0.0654095	0.00453112	0.0724277	0.9031	0.0625606																	0h	7.87165	0.542113	0.0650037	3.26406	1.87471	23.6976
		24	28.98	29.06	28.76	0.0142128	0.0134461	0.0165541	0.0147377	0.00161912	0.0724277	0.203481	0.0223549																	0h	9.16838	0.455861	0.0811462	3.08799	1.59844	21.8062
		48	30.33	30.48	30.59	0.0179899	0.0162134	0.0150232	0.0164088	0.001493	0.0724277	0.226555	0.0206137																	6h	8.18699	0.629961	0.070969	1.43727	1.75727	12.5824
	TaActin1	0	23.26	23.59	23.43	23.4267																								6h	6.42338	0.675175	0.0838139	1.35035	2.13366	8.07428
		6	24.51	24.06	24.52	24.3633																								6h	8.95897	0.56383	0.0622119	1.60585	1.99078	8.6538
		12	22.48	22.35	22.8	22.5433																								12h	16.6026	0.604299	0.0609316	0.860551	0.6846	4.26733
		24	22.69	22.87	22.97	22.8433																								12h	13.7688	0.571701	0.069992	1.05214	0.797377	2.00463
		48	24.74	24.44	24.42	24.5333																								12h	16.1486	0.733736	0.0653048	1.00928	0.616996	2.23974
	TaActin1	0	23.26	23.59	23.43	23.4267																								24h	11.9037	0.146943	0.0142128	0.749154	0.349492	5.70938
		6	24.51	24.06	24.52	24.3633																								24h	15.2775	0.140958	0.0134461	0.890899	0.31498	5.55325
		12	22.48	22.35	22.8	22.5433																								24h	10.4348	0.17234	0.0165541	0.814131	0.454809	4.90187
		24	22.69	22.87	22.97	22.8433																								48h	3.89962	0.254076	0.0179899	0.872564	0.404254	8.89709
		48	24.74	24.44	24.42	24.5333																								48h	4.26733	0.189903	0.0162134	0.791869	0.293887	10.0097
	TaActin1	0	23.26	23.59	23.43	23.4267																								48h	4.60542	0.193893	0.0150232	0.941696	0.323836	10.8779
		6	24.51	24.06	24.52	24.3633
		12	22.48	22.35	22.8	22.5433
		24	22.69	22.87	22.97	22.8433
		48	24.74	24.44	24.42	24.5333
	TaUBC6	0	21.57	21.72	21.8	3.6217	3.26406	3.08799	3.32458	0.271955	3.32458	1	0.0818012
		6	23.84	23.93	23.68	1.43727	1.35035	1.60585	1.46449	0.129904	3.32458	0.440503	0.0390739
		12	22.76	22.47	22.53	0.860551	1.05214	1.00928	0.973994	0.100554	3.32458	0.292967	0.0302456
		24	23.26	23.01	23.14	0.749154	0.890899	0.814131	0.818061	0.0709543	3.32458	0.246064	0.0213423
		48	24.73	24.87	24.62	0.872564	0.791869	0.941696	0.86871	0.0749879	3.32458	0.261299	0.0225556
	TaUBC78	0	22.97	22.52	22.75	1.37237	1.87471	1.59844	1.61517	0.251588	1.61517	1	0.155766
		6	23.55	23.27	23.37	1.75727	2.13366	1.99078	1.96057	0.190008	1.61517	1.21385	0.11764
		12	23.09	22.87	23.24	0.6846	0.797377	0.616996	0.699658	0.0911281	1.61517	0.433178	0.05642
		24	24.36	24.51	23.98	0.349492	0.31498	0.454809	0.373094	0.072841	1.61517	0.230993	0.0450979
		48	25.84	26.3	26.16	0.404254	0.293887	0.323836	0.340659	0.0570743	1.61517	0.210912	0.0353363
	TaUBC86	0	18.7	18.86	18.98	26.477	23.6976	21.8062	23.9936	2.34942	23.9936	1	0.0979186
		6	20.71	21.35	21.25	12.5824	8.07428	8.6538	9.77015	2.45264	23.9936	0.407199	0.102221
		12	20.45	21.54	21.38	4.26733	2.00463	2.23974	2.83723	1.24407	23.9936	0.11825	0.05185
		24	20.33	20.37	20.55	5.70938	5.55325	4.90187	5.38817	0.428317	23.9936	0.224567	0.0178513
		48	21.38	21.21	21.09	8.89709	10.0097	10.8779	9.92826	0.992936	23.9936	0.413788	0.0413834
	TaActin1	0	23.26	23.59	23.43	23.4267
		6	24.51	24.06	24.52	24.3633
		12	22.48	22.35	22.8	22.5433
		24	22.69	22.87	22.97	22.8433
		48	24.74	24.44	24.42	24.5333
	TaActin1	0	23.26	23.59	23.43	23.4267
		6	24.51	24.06	24.52	24.3633
		12	22.48	22.35	22.8	22.5433
		24	22.69	22.87	22.97	22.8433
		48	24.74	24.44	24.42	24.5333
	TaActin1	0	23.26	23.59	23.43	23.4267
		6	24.51	24.06	24.52	24.3633
		12	22.48	22.35	22.8	22.5433
		24	22.69	22.87	22.97	22.8433
		48	24.74	24.44	24.42	24.5333
[truncated: 12 more columns]

## Sheet: ABA
	Table S10.The details on relative expression calculation and statistical methods for result significance.
	Raw data and expression analysis process of qRT-PCR for ABA treatment														The results of qRT-PCR for ABA treatment expression analysis														Significant analysis of qRT-PCR results using SPSS software
	Gene	Time	biological replicate (Ct)			power					control	2-ΔΔCt			Time	TaUBC11		TaUBC25		TaUBC43		TaUBC6		TaUBC78		TaUBC86			TaUBC11							TaUBC25					TaUBC43					TaUBC6
			1	2	3	1	2	3	average	stdev		average	stdev			average	stdev	average	stdev	average	stdev	average	stdev	average	stdev	average	stdev		Time		Number of Cases	Subset of Alpha=0.05				Time		Number of Cases	Subset of Alpha=0.05		Time		Number of Cases	Subset of Alpha=0.05		Time		Number of Cases	Subset of Alpha=0.05
	TaUBC11	0	20.53	20.36	20.38	26.7228	30.0647	29.6508	28.8128	1.82176	28.8128	1	0.0632276		0	1	0.0632276	1	0.108661	1	0.168525	1	0.0556259	1	0.158549	1	0.0290339					d	c	b	a				b	a				b	a				c
		6	19.76	19.77	19.8	36.0851	35.8359	35.0984	35.6731	0.513111	28.8128	1.2381	0.0178085		6	1.2381	0.0178085	1.29442	0.263982	1.08557	0.269743	1.21248	0.0923797	1.17335	0.0975124	1.24764	0.0983883		Duncan plotaa	48h	3	9.58132				Duncan plotaa	0h	3	0.228821		Duncan plotaa	48h	3	0.0103616		Duncan plotaa	0h	3	2.82484
		12	22.25	22.04	22.06	33.9028	39.215	38.6751	37.2643	2.92362	28.8128	1.29333	0.10147		12	1.29333	0.10147	4.33376	0.21867	4.88535	1.01545	1.27472	0.0762067	1.7789	0.321649	2.23581	0.21595			24h	3		16.4063				24h	3	0.237104			0h	3	0.0178419			24h	3	2.85313
		24	22.57	22.71	22.49	16.6026	15.0671	17.5492	16.4063	1.25262	28.8128	0.56941	0.0434743		24	0.56941	0.0434743	1.0362	0.317821	1.01987	0.146143	1.01002	0.136225	0.892228	0.141455	0.701724	0.096509			0h	3			28.8128			48h	3	0.272141			24h	3	0.0181964			48h	3	3.04169
		48	20.68	20.92	20.74	10.2437	8.67381	9.82643	9.58132	0.813144	28.8128	0.332537	0.0282216		48	0.332537	0.0282216	1.18932	0.13129	0.580742	0.0225207	1.07677	0.107689	0.95731	0.108376	1.09142	0.180939			6h	3				35.6731		6h	3	0.29619			6h	3	0.0193686			6h	3
	TaUBC25	0	27.24	27.42	27.55	0.255253	0.225313	0.205898	0.228821	0.024864	0.228821	1	0.108661																	12h	3				37.2643		12h	3		0.991656		12h	3		0.087164		12h	3
		6	26.45	27.05	26.63	0.349492	0.230579	0.308498	0.29619	0.0604046	0.228821	1.29442	0.263982																	significance		1	1	1	0.276934		significance		0.16159	1		significance		0.257512	1		significance		0.379335
		12	27.43	27.29	27.32	0.935191	1.03049	1.00928	0.991656	0.0500364	0.228821	4.33376	0.21867																The average value of each group in the homogeneous subset will be displayed							The average value of each group in the homogeneous subset will be displayed					The average value of each group in the homogeneous subset will be displayed					The average value of each group in the homogeneous subset will be displayed
		24	28.35	28.62	29.28	0.302149	0.250578	0.158586	0.237104	0.0727241	0.228821	1.0362	0.317821																a. Use harmonic mean sample size=3.000.							a. Use harmonic mean sample size=3.000.					a. Use harmonic mean sample size=3.000.					a. Use harmonic mean sample size=3.000.。
		48	25.75	25.95	26.06	0.304955	0.265478	0.245989	0.272141	0.030042	0.228821	1.18932	0.13129
	TaUBC43	0	30.93	30.96	31.39	0.0197774	0.0193704	0.0143779	0.0178419	0.00300681	0.0178419	1	0.168525																		TaUBC11	TaUBC25	TaUBC43	TaUBC6	TaUBC78	TaUBC86
		6	31.01	30.29	30.66	0.0148163	0.0244052	0.0188843	0.0193686	0.00481275	0.0178419	1.08557	0.269743																	0h	26.7228	0.255253	0.0197774	2.8481	0.262429	8.9383
		12	30.96	31.11	30.55	0.0809589	0.0729642	0.107569	0.087164	0.0181176	0.0178419	4.88535	1.01545																	0h	30.0647	0.225313	0.0193704	2.65737	0.329877	9.44794
		24	32.61	32.43	32.2	0.0157701	0.0178657	0.0209535	0.0181964	0.00260748	0.0178419	1.01987	0.146143																	0h	29.6508	0.205898	0.0143779	2.96905	0.360982	9.06307
		48	30.68	30.64	30.57	0.0100036	0.0102849	0.0107962	0.0103616	0.000401813	0.0178419	0.580742	0.0225207																	6h	36.0851	0.349492	0.0148163	3.16748	0.404254	12.4092
	TaActin1	0	25.24	25.19	25.38	25.27																								6h	35.8359	0.230579	0.0244052	3.68926	0.371989	11.1838
		6	24.92	24.91	24.97	24.9333																								6h	35.0984	0.308498	0.0188843	3.41843	0.3423	10.6541
		12	27.47	27.33	27.2	27.3333																								12h	33.9028	0.935191	0.0809589	3.44221	0.608502	18.4217
		24	26.55	26.66	26.66	26.6233																								12h	39.215	1.03049	0.0729642	3.84593	0.638754	22.3675
		48	23.97	23.97	24.17	24.0367																								12h	38.6751	1.00928	0.107569	3.51453	0.448548	20.5823
	TaActin1	0	25.24	25.19	25.38	25.27																								24h	16.6026	0.302149	0.0157701	2.41719	0.335256	7.22668
		6	24.92	24.91	24.97	24.9333																								24h	15.0671	0.250578	0.0178657	2.99661	0.261219	6.55835
		12	27.47	27.33	27.2	27.3333																								24h	17.5492	0.158586	0.0209535	3.1456	0.254076	5.4768
		24	26.55	26.66	26.66	26.6233																								48h	10.2437	0.304955	0.0100036	2.72578	0.331405	11.6857
		48	23.97	23.97	24.17	24.0367																								48h	8.67381	0.265478	0.0102849	3.33264	0.315709	9.89477
	TaActin1	0	25.24	25.19	25.38	25.27																								48h	9.82643	0.245989	0.0107962	3.06666	0.265478	8.37835
		6	24.92	24.91	24.97	24.9333
		12	27.47	27.33	27.2	27.3333
		24	26.55	26.66	26.66	26.6233
		48	23.97	23.97	24.17	24.0367
	TaUBC6	0	23.76	23.86	23.7	2.8481	2.65737	2.96905	2.82484	0.157134	2.82484	1	0.0556259
		6	23.27	23.05	23.16	3.16748	3.68926	3.41843	3.42506	0.260958	2.82484	1.21248	0.0923797
		12	25.55	25.39	25.52	3.44221	3.84593	3.51453	3.60089	0.215272	2.82484	1.27472	0.0762067
		24	25.35	25.04	24.97	2.41719	2.99661	3.1456	2.85313	0.384814	2.82484	1.01002	0.136225
		48	22.59	22.3	22.42	2.72578	3.33264	3.06666	3.04169	0.304203	2.82484	1.07677	0.107689
	TaUBC78	0	27.2	26.87	26.74	0.262429	0.329877	0.360982	0.317763	0.050381	0.317763	1	0.158549
		6	26.24	26.36	26.48	0.404254	0.371989	0.3423	0.372848	0.0309858	0.317763	1.17335	0.0975124
		12	28.05	27.98	28.49	0.608502	0.638754	0.448548	0.565268	0.102208	0.317763	1.7789	0.321649
		24	28.2	28.56	28.6	0.335256	0.261219	0.254076	0.283517	0.044949	0.317763	0.892228	0.141455
		48	25.63	25.7	25.95	0.331405	0.315709	0.265478	0.304197	0.0344377	0.317763	0.95731	0.108376
	TaUBC86	0	22.11	22.03	22.09	8.9383	9.44794	9.06307	9.14977	0.265654	9.14977	1	0.0290339
		6	21.3	21.45	21.52	12.4092	11.1838	10.6541	11.4157	0.90023	9.14977	1.24764	0.0983883
		12	23.13	22.85	22.97	18.4217	22.3675	20.5823	20.4572	1.97589	9.14977	2.23581	0.21595
		24	23.77	23.91	24.17	7.22668	6.55835	5.4768	6.42061	0.883035	9.14977	0.701724	0.096509
		48	20.49	20.73	20.97	11.6857	9.89477	8.37835	9.98626	1.65555	9.14977	1.09142	0.180939
	TaActin1	0	25.24	25.19	25.38	25.27
		6	24.92	24.91	24.97	24.9333
		12	27.47	27.33	27.2	27.3333
		24	26.55	26.66	26.66	26.6233
		48	23.97	23.97	24.17	24.0367
	TaActin1	0	25.24	25.19	25.38	25.27
		6	24.92	24.91	24.97	24.9333
		12	27.47	27.33	27.2	27.3333
		24	26.55	26.66	26.66	26.6233
		48	23.97	23.97	24.17	24.0367
	TaActin1	0	25.24	25.19	25.38	25.27
		6	24.92	24.91	24.97	24.9333
		12	27.47	27.33	27.2	27.3333
		24	26.55	26.66	26.66	26.6233
		48	23.97	23.97	24.17	24.0367
[truncated: 9 more columns]

## Sheet: ABA1CK
	Table S10.The details on relative expression calculation and statistical methods for result significance.
	Raw data and expression analysis process of qRT-PCR for ABA treatment														The results of qRT-PCR for ABA treatment expression analysis						Significant analysis of qRT-PCR results using SPSS software
	Gene	Time	biological replicate (Ct)			power					control	2-ΔΔCt			Time	WDHN13		WRAB15			WDHN13						WRAB15
			1	2	3	1	2	3	average	stdev		average	stdev			average	stdev	average	stdev		Time		Number of Cases	Subset of Alpha=0.05			Time		Number of Cases	Subset of Alpha=0.05
	WDHN13	0	33.29	33.25	33.18	0.000438035	0.00045035	0.00047274	0.000453708	1.75944e-05	0.000453708	1	0.0387792		0	1	0.0387792	1	0.0387792					c	b	a				c	b	a
		6	37.96	37.9	37.85	0.0220971	0.0230355	0.0238478	0.0229934	0.000876112	0.000453708	50.6789	1.931		6	50.6789	1.931	25.3395	0.965502		Duncan plotaa	0h	3	0.000453708			Duncan plotaa	0h	3	0.00725933
		12	31.61	31.71	31.06	0.0100036	0.00933371	0.0146462	0.0113278	0.00289321	0.000453708	24.9672	6.37682		12	24.9672	6.37682	7.06376	1.9573			48h	3	0.000514936				48h	3	0.0073833
		24	37.48	37.56	37.77	0.000882163	0.000834577	0.000721523	0.000812755	8.25135e-05	0.000453708	1.79136	0.181865		24	1.79136	0.181865	1.67345	0.249093			24h	3	0.000812754				24h	3	0.0121481
		48	34.1	34.66	34.98	0.000695337	0.000471649	0.000377823	0.000514936	0.000163123	0.000453708	1.13495	0.359533		48	1.13495	0.359533	1.01708	0.155366			12h	3		0.0113278			12h	3		0.0512781
	WRAB15	0	29.29	29.25	29.18	0.00700856	0.0072056	0.00756383	0.00725933	0.000281511	0.00725933	1	0.0387792									6h	3			0.0229934		6h	3			0.183948
		6	34.96	34.9	34.85	0.176777	0.184284	0.190782	0.183948	0.0070089	0.00725933	25.3395	0.965502									significance		0.763081	1	1		significance		0.442769	1	1
		12	29.78	29.15	28.95	0.0355666	0.0550416	0.0632262	0.0512781	0.0142087	0.00725933	7.06376	1.9573								The average value of each group in the homogeneous subset will be displayed						The average value of each group in the homogeneous subset will be displayed
		24	33.47	33.86	33.79	0.0142128	0.0108462	0.0113854	0.0121481	0.00180825	0.00725933	1.67345	0.249093								a. Use harmonic mean sample size=3.000.						a. Use harmonic mean sample size=3.000.
		48	30.52	30.96	30.63	0.00831539	0.00612956	0.00770494	0.0073833	0.00112785	0.00725933	1.01708	0.155366										WDHN13	WRAB15
	TaAct	0	21.93	22.1	22.37	22.1333																0h	0.000438035	0.00700856
		6	32.69	32.59	32.1	32.46																0h	0.00045035	0.0072056
		12	25.02	25.05	24.83	24.9667																0h	0.00047274	0.00756383
		24	27.11	27.49	27.4	27.3333																6h	0.0220971	0.176777
		48	23.11	23.57	24.15	23.61																6h	0.0230355	0.184284
	TaAct	0	21.93	22.1	22.37	22.1333																6h	0.0238478	0.190782
		6	32.69	32.59	32.1	32.46																12h	0.0100036	0.0355666
		12	25.02	25.05	24.83	24.9667																12h	0.00933371	0.0550416
		24	27.11	27.49	27.4	27.3333																12h	0.0146462	0.0632262
		48	23.11	23.57	24.15	23.61																24h	0.000882163	0.0142128
	Gene	Time	biological replicate (Ct)			power					control	2-ΔΔCt			Time	WDHN13		WRAB15				24h	0.000834577	0.0108462
			1	2	3	1	2	3	average	stdev		average	stdev			average	stdev	average	stdev			24h	0.000721523	0.0113854
	WDHN13	0	33.29	33.25	33.18	0.000499694	0.000513743	0.000539284	0.000517574	2.00711e-05	0.000517574	1	0.0387792		0	1	0.0387792	1	0.0387792			48h	0.000695337	0.00831539
		6	37.96	37.9	37.85	0.00323953	0.0033771	0.00349619	0.00337094	0.000128442	0.000517574	6.51297	0.248162		6	6.51297	0.248162	3.25648	0.124081			48h	0.000471649	0.00612956
		12	31.61	31.71	31.06	0.00694408	0.00647906	0.0101667	0.00786329	0.00200834	0.000517574	15.1926	3.8803		12	15.1926	3.8803	4.29831	1.19102			48h	0.000377823	0.00770494
		24	37.48	37.56	37.77	0.000275308	0.000260457	0.000225175	0.000253647	2.5751e-05	0.000517574	0.490069	0.0497534		24	0.490069	0.0497534	0.457812	0.0681453		WDHN13						WRAB15
		48	34.1	34.66	34.98	0.0005055	0.000342882	0.000274672	0.000374352	0.000118588	0.000517574	0.723282	0.229123		48	0.723282	0.229123	0.648163	0.0990117		Time		Number of Cases	Subset of Alpha=0.05			Time		Number of Cases	Subset of Alpha=0.05
	WRAB15	0	29.29	29.25	29.18	0.00799511	0.00821988	0.00862855	0.00828118	0.000321137	0.00828118	1	0.0387792											c	b	a				c	b	a
		6	34.96	34.9	34.85	0.0259162	0.0270168	0.0279695	0.0269675	0.00102754	0.00828118	3.25648	0.124081								Duncan plotaa	24h	3	0.000253647			Duncan plotaa	24h	3	0.00379122
		12	29.78	29.15	28.95	0.0246888	0.0382075	0.0438889	0.0355951	0.00986305	0.00828118	4.29831	1.19102									48h	3	0.000374351				48h	3	0.00536756
		24	33.47	33.86	33.79	0.00443556	0.00338491	0.0035532	0.00379122	0.000564323	0.00828118	0.457812	0.0681453									0h	3	0.000517574				0h	3	0.00828118
		48	30.52	30.96	30.63	0.00604518	0.00445611	0.00560139	0.00536756	0.000819934	0.00828118	0.648163	0.0990117									6h	3		0.00337094			6h	3		0.0269675
	TaActin1	0	22.27	22.38	22.32	22.3233																12h	3			0.00786329		12h	3			0.0355951
		6	29.51	29.87	29.69	29.69																significance		0.739387	1	1		significance		0.266336	1	1
		12	24.36	24.41	24.55	24.44															The average value of each group in the homogeneous subset will be displayed						The average value of each group in the homogeneous subset will be displayed
		24	25.51	25.75	25.7	25.6533															a. Use harmonic mean sample size=3.000.						a. Use harmonic mean sample size=3.000.
		48	22.72	22.99	23.74	23.15
	TaActin1	0	22.27	22.38	22.32	22.3233																WDHN13	WRAB15
		6	29.51	29.87	29.69	29.69															0h	0.000499694	0.00799511
		12	24.36	24.41	24.55	24.44															0h	0.000513743	0.00821988
		24	25.51	25.75	25.7	25.6533															0h	0.000539284	0.00862855
		48	22.72	22.99	23.74	23.15															6h	0.00323953	0.0259162
																					6h	0.0033771	0.0270168
																					6h	0.00349619	0.0279695
																					12h	0.00694408	0.0246888
																					12h	0.00647906	0.0382075
																					12h	0.0101667	0.0438889
																					24h	0.000275308	0.00443556
																					24h	0.000260457	0.00338491
																					24h	0.000225175	0.0035532
																					48h	0.0005055	0.00604518
																					48h	0.000342882	0.00445611
																					48h	0.000274672	0.00560139
