# Supplementary material for: Genome‑wide identification and expression analysis of the UBC gene family in wheat (Triticum aestivum L.)
Source: BMC Plant Biol. 2024 Apr 26;24:341. doi: 10.1186/s12870-024-05042-3 (PMC11047035; doi:10.1186/s12870-024-05042-3)
Supplement: Supplementary file 1 — Additional file 1: Figure S1. Phylogenetic relationships, gene structure and conserved motifs of TaUBC genes in wheat. A: The different color blocks indicated different subclasses of the TaUBC genes family. B: The distribution of conserved motifs constructed by the MEME. Boxes with different colors represent different conserved motifs (Motif 1–10) C: Structure of TaUBC genes, with blue boxes representing UTRs, yellow boxes representing exons, and black lines representing introns. Figure S2. Conserved domains of TaUBCs in wheat. Figure S3. Collinearity and chromosome localization analysis of TaUBCs. A: Collinearity analysis of UBCs between wheat and Arabidopsis, rice, which were constructed by TBtools. The gray lines in the background indicate the orthologous genes of wheat and the other two species, while the blue lines highlight the collinear TaUBC gene pairs of wheat and the other two species. B: Distribution of TaUBC genes on chromosomes. Figure S4. Expression heatmap of TaUBC genes under different abiotic stress in Chinese spring. The heatmap shows the phylogenetic clustering of 93 TaUBC genes. Color scale: Blue represents low expression and red represents high expression levels. Figure S5. Analysis of cis-elements in the promoter of TaUBC genes. Figure S6. qRT-PCR analysis of selected TaUBCs under 200 mM NaCl, 20% PEG6000, and 100 uM ABA stress. A: Relative expression patterns of TaUBCs in leaves after 200 mM NaCl treatment. B: Relative expression patterns of TaUBCs in leaves after 20% PEG6000 treatment. C: Relative expression patterns of TaUBCs in leaves after treatment with 100 uM ABA. Relative expression values in the control sample (CK 0h) were normalized to 1. TaAct was used as a reference gene. Each bar value is the average value ± standard deviation based on three biological replicates. The different letters denote a significant difference between means (P < 0.05). Table S1. Characteristics of TaUBC genes family members. Table S2. Information on duplicat [file 12870_2024_5042_MOESM1_ESM.zip › TableS9.xlsx]

## Sheet: Sheet1
Table S9. The results of the amplification efficiency of each pair of primers
Note: The results were exported from the Q2000C fluorescence quantitative PCR system (Long Gene®, China)
